# Supplementary material for: The electrical characteristics of Nanosheet FET within the quasi-ballistic transport: Role of scattering and temperature variation
Source: PLoS One. 2026 May 26;21(5):e0350021. doi: 10.1371/journal.pone.0350021 (PMC13210276; doi:10.1371/journal.pone.0350021)
Supplement: S1 Data — (ZIP) [file pone.0350021.s001.zip › S1_Data.xlsx]

## Sheet: Fig.10
	CB, Temp - 220 K		VB, Temp - 220 K		CB, Temp - 260 K		VB, Temp - 260 K		CB, Temp - 300 K		VB, Temp - 300 K		CB, Temp - 340 K		VB, Temp - 340 K		CB, Temp - 380 K		VB, Temp - 380 K		CB, Temp - 420 K		VB, T420 K		CB, T460K		VB, T460 K		T220		T260		T300		T340		T380		T420		T460		T220		T260		T300		T340
-0.017	-0.0753444	-0.017	-1.06239	-0.017	-0.0768324	-0.017	-1.06388	-0.017	-0.0785575	-0.017	-1.06561	-0.017	-0.0804519	-0.017	-1.0675	-0.017	-0.0824828	-0.017	-1.06953	-0.017	-0.084618	-0.017	-1.07167	-0.017	-0.0868459	-0.017	-1.07389	-0.017	49.0792	-0.017	49.0776	-0.017	49.0758	-0.017	49.0739	-0.017	49.0719	-0.017	49.0699	-0.017	49.0679	-0.017	7025.25	-0.017	7440.23	-0.017	7923.07	-0.017	8452.6
-0.0168871	-0.0753492	-0.0168871	-1.0624	-0.0168871	-0.0768375	-0.0168871	-1.06389	-0.0168871	-0.0785629	-0.0168871	-1.06561	-0.0168871	-0.0804577	-0.0168871	-1.06751	-0.0168871	-0.082489	-0.0168871	-1.06954	-0.0168871	-0.0846246	-0.0168871	-1.07167	-0.0168871	-0.086853	-0.0168871	-1.0739	-0.0168871	49.0791	-0.0168871	49.0776	-0.0168871	49.0758	-0.0168871	49.0739	-0.0168871	49.0719	-0.0168871	49.0698	-0.0168871	49.0678	-0.0168871	7029.67	-0.0168871	7444.92	-0.0168871	7928.08	-0.0168871	8457.96
-0.0168668	-0.0753501	-0.0168668	-1.0624	-0.0168668	-0.0768384	-0.0168668	-1.06389	-0.0168668	-0.0785639	-0.0168668	-1.06561	-0.0168668	-0.0804587	-0.0168668	-1.06751	-0.0168668	-0.0824901	-0.0168668	-1.06954	-0.0168668	-0.0846258	-0.0168668	-1.07167	-0.0168668	-0.0868542	-0.0168668	-1.0739	-0.0168668	49.0791	-0.0168668	49.0775	-0.0168668	49.0758	-0.0168668	49.0738	-0.0168668	49.0718	-0.0168668	49.0698	-0.0168668	49.0678	-0.0168668	7030.46	-0.0168668	7445.76	-0.0168668	7928.98	-0.0168668	8458.92
-0.0167431	-0.0753555	-0.0167431	-1.0624	-0.0167431	-0.0768442	-0.0167431	-1.06389	-0.0167431	-0.0785701	-0.0167431	-1.06562	-0.0167431	-0.0804653	-0.0167431	-1.06751	-0.0167431	-0.0824971	-0.0167431	-1.06955	-0.0167431	-0.0846333	-0.0167431	-1.07168	-0.0167431	-0.0868622	-0.0167431	-1.07391	-0.0167431	49.0785	-0.0167431	49.0769	-0.0167431	49.0751	-0.0167431	49.0731	-0.0167431	49.0711	-0.0167431	49.069	-0.0167431	49.067	-0.0167431	7031.89	-0.0167431	7447.3	-0.0167431	7930.64	-0.0167431	8460.72
-0.0160523	-0.075387	-0.0160523	-1.06244	-0.0160523	-0.0768776	-0.0160523	-1.06393	-0.0160523	-0.0786056	-0.0160523	-1.06565	-0.0160523	-0.0805032	-0.0160523	-1.06755	-0.0160523	-0.0825375	-0.0160523	-1.06959	-0.0160523	-0.0846763	-0.0160523	-1.07172	-0.0160523	-0.0869081	-0.0160523	-1.07396	-0.0160523	49.0785	-0.0160523	49.0769	-0.0160523	49.0751	-0.0160523	49.0731	-0.0160523	49.0711	-0.0160523	49.069	-0.0160523	49.0669	-0.0160523	7059.9	-0.0160523	7477.08	-0.0160523	7962.46	-0.0160523	8494.73
-0.01595	-0.0754004	-0.01595	-1.06245	-0.01595	-0.0768917	-0.01595	-1.06394	-0.01595	-0.0786207	-0.01595	-1.06567	-0.01595	-0.0805193	-0.01595	-1.06757	-0.01595	-0.0825547	-0.01595	-1.0696	-0.01595	-0.0846947	-0.01595	-1.07174	-0.01595	-0.0869276	-0.01595	-1.07398	-0.01595	49.0788	-0.01595	49.0772	-0.01595	49.0754	-0.01595	49.0734	-0.01595	49.0714	-0.01595	49.0693	-0.01595	49.0672	-0.01595	7075.96	-0.01595	7494.13	-0.01595	7980.63	-0.01595	8514.12
-0.0159317	-0.0754028	-0.0159317	-1.06245	-0.0159317	-0.0768943	-0.0159317	-1.06394	-0.0159317	-0.0786234	-0.0159317	-1.06567	-0.0159317	-0.0805222	-0.0159317	-1.06757	-0.0159317	-0.0825578	-0.0159317	-1.06961	-0.0159317	-0.0846979	-0.0159317	-1.07175	-0.0159317	-0.0869311	-0.0159317	-1.07398	-0.0159317	49.0789	-0.0159317	49.0773	-0.0159317	49.0754	-0.0159317	49.0735	-0.0159317	49.0714	-0.0159317	49.0693	-0.0159317	49.0672	-0.0159317	7078.84	-0.0159317	7497.18	-0.0159317	7983.88	-0.0159317	8517.59
-0.0158196	-0.0754179	-0.0158196	-1.06247	-0.0158196	-0.0769102	-0.0158196	-1.06396	-0.0158196	-0.0786404	-0.0158196	-1.06569	-0.0158196	-0.0805403	-0.0158196	-1.06759	-0.0158196	-0.0825771	-0.0158196	-1.06963	-0.0158196	-0.0847185	-0.0158196	-1.07177	-0.0158196	-0.086953	-0.0158196	-1.074	-0.0158196	49.0781	-0.0158196	49.0764	-0.0158196	49.0745	-0.0158196	49.0725	-0.0158196	49.0705	-0.0158196	49.0683	-0.0158196	49.0662	-0.0158196	7089.5	-0.0158196	7508.52	-0.0158196	7995.98	-0.0158196	8530.51
-0.015194	-0.0755046	-0.015194	-1.06255	-0.015194	-0.0770021	-0.015194	-1.06405	-0.015194	-0.0787382	-0.015194	-1.06579	-0.015194	-0.0806446	-0.015194	-1.06769	-0.015194	-0.0826883	-0.015194	-1.06974	-0.015194	-0.084837	-0.015194	-1.07189	-0.015194	-0.0870792	-0.015194	-1.07413	-0.015194	49.0802	-0.015194	49.0786	-0.015194	49.0767	-0.015194	49.0747	-0.015194	49.0726	-0.015194	49.0705	-0.015194	49.0683	-0.015194	7191.75	-0.015194	7617.02	-0.015194	8111.64	-0.015194	8653.91
-0.0151013	-0.0755259	-0.0151013	-1.06257	-0.0151013	-0.0770246	-0.0151013	-1.06407	-0.0151013	-0.0787621	-0.0151013	-1.06581	-0.0151013	-0.0806701	-0.0151013	-1.06772	-0.0151013	-0.0827155	-0.0151013	-1.06976	-0.0151013	-0.084866	-0.0151013	-1.07191	-0.0151013	-0.08711	-0.0151013	-1.07416	-0.0151013	49.0818	-0.0151013	49.0802	-0.0151013	49.0783	-0.0151013	49.0762	-0.0151013	49.0741	-0.0151013	49.0719	-0.0151013	49.0697	-0.0151013	7226.57	-0.0151013	7653.62	-0.0151013	8150.29	-0.0151013	8694.76
-0.0150847	-0.0755297	-0.0150847	-1.06258	-0.0150847	-0.0770286	-0.0150847	-1.06408	-0.0150847	-0.0787664	-0.0150847	-1.06581	-0.0150847	-0.0806747	-0.0150847	-1.06772	-0.0150847	-0.0827204	-0.0150847	-1.06977	-0.0150847	-0.0848712	-0.0150847	-1.07192	-0.0150847	-0.0871155	-0.0150847	-1.07416	-0.0150847	49.0821	-0.0150847	49.0804	-0.0150847	49.0785	-0.0150847	49.0765	-0.0150847	49.0744	-0.0150847	49.0722	-0.0150847	49.07	-0.0150847	7232.81	-0.0150847	7660.17	-0.0150847	8157.21	-0.0150847	8702.08
-0.0149832	-0.0755532	-0.0149832	-1.0626	-0.0149832	-0.0770535	-0.0149832	-1.0641	-0.0149832	-0.0787929	-0.0149832	-1.06584	-0.0149832	-0.0807029	-0.0149832	-1.06775	-0.0149832	-0.0827505	-0.0149832	-1.0698	-0.0149832	-0.0849032	-0.0149832	-1.07195	-0.0149832	-0.0871496	-0.0149832	-1.0742	-0.0149832	49.0823	-0.0149832	49.0806	-0.0149832	49.0786	-0.0149832	49.0765	-0.0149832	49.0743	-0.0149832	49.0721	-0.0149832	49.0698	-0.0149832	7258.99	-0.0149832	7687.6	-0.0149832	8186.03	-0.0149832	8732.37
-0.0144165	-0.0756895	-0.0144165	-1.06274	-0.0144165	-0.0771977	-0.0144165	-1.06425	-0.0144165	-0.0789463	-0.0144165	-1.06599	-0.0144165	-0.0808664	-0.0144165	-1.06791	-0.0144165	-0.0829248	-0.0144165	-1.06997	-0.0144165	-0.0850888	-0.0144165	-1.07214	-0.0144165	-0.0873471	-0.0144165	-1.0744	-0.0144165	49.0909	-0.0144165	49.0891	-0.0144165	49.087	-0.0144165	49.0847	-0.0144165	49.0823	-0.0144165	49.0798	-0.0144165	49.0773	-0.0144165	7472.02	-0.0144165	7911.59	-0.0144165	8422.53	-0.0144165	8982.3
-0.0143326	-0.0757201	-0.0143326	-1.06277	-0.0143326	-0.0772299	-0.0143326	-1.06428	-0.0143326	-0.0789805	-0.0143326	-1.06603	-0.0143326	-0.0809027	-0.0143326	-1.06795	-0.0143326	-0.0829633	-0.0143326	-1.07001	-0.0143326	-0.0851296	-0.0143326	-1.07218	-0.0143326	-0.0873904	-0.0143326	-1.07444	-0.0143326	49.0999	-0.0143326	49.0981	-0.0143326	49.096	-0.0143326	49.0936	-0.0143326	49.0911	-0.0143326	49.0885	-0.0143326	49.0858	-0.0143326	7574.93	-0.0143326	8016.58	-0.0143326	8529.88	-0.0143326	9092.02
-0.0143176	-0.0757255	-0.0143176	-1.06277	-0.0143176	-0.0772357	-0.0143176	-1.06428	-0.0143176	-0.0789866	-0.0143176	-1.06603	-0.0143176	-0.0809092	-0.0143176	-1.06796	-0.0143176	-0.0829702	-0.0143176	-1.07002	-0.0143176	-0.085137	-0.0143176	-1.07219	-0.0143176	-0.0873981	-0.0143176	-1.07445	-0.0143176	49.1016	-0.0143176	49.0997	-0.0143176	49.0976	-0.0143176	49.0952	-0.0143176	49.0927	-0.0143176	49.09	-0.0143176	49.0873	-0.0143176	7593.37	-0.0143176	8035.38	-0.0143176	8549.11	-0.0143176	9111.67
-0.0142256	-0.0757583	-0.0142256	-1.06281	-0.0142256	-0.0772702	-0.0142256	-1.06432	-0.0142256	-0.0790232	-0.0142256	-1.06607	-0.0142256	-0.0809481	-0.0142256	-1.068	-0.0142256	-0.0830114	-0.0142256	-1.07006	-0.0142256	-0.0851808	-0.0142256	-1.07223	-0.0142256	-0.0874446	-0.0142256	-1.07449	-0.0142256	49.1082	-0.0142256	49.1062	-0.0142256	49.1039	-0.0142256	49.1014	-0.0142256	49.0986	-0.0142256	49.0957	-0.0142256	49.0927	-0.0142256	7687.95	-0.0142256	8131.21	-0.0142256	8646.19	-0.0142256	9209.87
-0.0137124	-0.0759504	-0.0137124	-1.063	-0.0137124	-0.0774729	-0.0137124	-1.06452	-0.0137124	-0.079238	-0.0137124	-1.06629	-0.0137124	-0.0811761	-0.0137124	-1.06822	-0.0137124	-0.0832535	-0.0137124	-1.0703	-0.0137124	-0.0854377	-0.0137124	-1.07249	-0.0137124	-0.087717	-0.0137124	-1.07477	-0.0137124	49.1592	-0.0137124	49.1569	-0.0137124	49.1539	-0.0137124	49.1504	-0.0137124	49.1465	-0.0137124	49.1424	-0.0137124	49.1381	-0.0137124	8290.42	-0.0137124	8745.63	-0.0137124	9273.59	-0.0137124	9850.13
-0.0136364	-0.0760003	-0.0136364	-1.06305	-0.0136364	-0.0775247	-0.0136364	-1.06457	-0.0136364	-0.0792921	-0.0136364	-1.06634	-0.0136364	-0.0812327	-0.0136364	-1.06828	-0.0136364	-0.0833127	-0.0136364	-1.07036	-0.0136364	-0.0854996	-0.0136364	-1.07255	-0.0136364	-0.0877818	-0.0136364	-1.07483	-0.0136364	49.2011	-0.0136364	49.1987	-0.0136364	49.1954	-0.0136364	49.1915	-0.0136364	49.1871	-0.0136364	49.1824	-0.0136364	49.1774	-0.0136364	8859.66	-0.0136364	9309.87	-0.0136364	9831.48	-0.0136364	10399.2
-0.0136228	-0.0760092	-0.0136228	-1.06306	-0.0136228	-0.077534	-0.0136228	-1.06458	-0.0136228	-0.0793018	-0.0136228	-1.06635	-0.0136228	-0.0812428	-0.0136228	-1.06829	-0.0136228	-0.0833233	-0.0136228	-1.07037	-0.0136228	-0.0855106	-0.0136228	-1.07256	-0.0136228	-0.0877934	-0.0136228	-1.07484	-0.0136228	49.2087	-0.0136228	49.2061	-0.0136228	49.2028	-0.0136228	49.1988	-0.0136228	49.1944	-0.0136228	49.1896	-0.0136228	49.1845	-0.0136228	8961.63	-0.0136228	9410.95	-0.0136228	9931.42	-0.0136228	10497.6
-0.0135395	-0.0760599	-0.0135395	-1.06311	-0.0135395	-0.0775867	-0.0135395	-1.06463	-0.0135395	-0.0793569	-0.0135395	-1.06641	-0.0135395	-0.0813005	-0.0135395	-1.06835	-0.0135395	-0.0833837	-0.0135395	-1.07043	-0.0135395	-0.0855737	-0.0135395	-1.07262	-0.0135395	-0.0878593	-0.0135395	-1.07491	-0.0135395	49.2457	-0.0135395	49.243	-0.0135395	49.2393	-0.0135395	49.2349	-0.0135395	49.2298	-0.0135395	49.2242	-0.0135395	49.2182	-0.0135395	9519.39	-0.0135395	9962.94	-0.0135395	10475.1	-0.0135395	11030.2
-0.0130746	-0.0763633	-0.0130746	-1.06341	-0.0130746	-0.0779025	-0.0130746	-1.06495	-0.0130746	-0.0796868	-0.0130746	-1.06674	-0.0130746	-0.0816455	-0.0130746	-1.06869	-0.0130746	-0.0837445	-0.0130746	-1.07079	-0.0130746	-0.0859511	-0.0130746	-1.073	-0.0130746	-0.0882539	-0.0130746	-1.0753	-0.0130746	49.4689	-0.0130746	49.4655	-0.0130746	49.4607	-0.0130746	49.4541	-0.0130746	49.4461	-0.0130746	49.437	-0.0130746	49.4268	-0.0130746	12798.4	-0.0130746	13209.1	-0.0130746	13674.6	-0.0130746	14167.9
-0.0130058	-0.0764817	-0.0130058	-1.06353	-0.0130058	-0.078023	-0.0130058	-1.06507	-0.0130058	-0.0798095	-0.0130058	-1.06686	-0.0130058	-0.0817702	-0.0130058	-1.06882	-0.0130058	-0.0838713	-0.0130058	-1.07092	-0.0130058	-0.0860798	-0.0130058	-1.07313	-0.0130058	-0.0883844	-0.0130058	-1.07543	-0.0130058	49.6647	-0.0130058	49.6598	-0.0130058	49.653	-0.0130058	49.6436	-0.0130058	49.632	-0.0130058	49.6187	-0.0130058	49.6038	-0.0130058	16099.9	-0.0130058	16485.7	-0.0130058	16914.9	-0.0130058	17352.7
-0.0129935	-0.0765029	-0.0129935	-1.06355	-0.0129935	-0.0780445	-0.0129935	-1.06509	-0.0129935	-0.0798314	-0.0129935	-1.06688	-0.0129935	-0.0817926	-0.0129935	-1.06884	-0.0129935	-0.083894	-0.0129935	-1.07094	-0.0129935	-0.0861028	-0.0129935	-1.07315	-0.0129935	-0.0884078	-0.0129935	-1.07546	-0.0129935	49.6998	-0.0129935	49.6946	-0.0129935	49.6875	-0.0129935	49.6776	-0.0129935	49.6653	-0.0129935	49.6513	-0.0129935	49.6355	-0.0129935	16691.3	-0.0129935	17072.6	-0.0129935	17495.4	-0.0129935	17923.1
-0.012918	-0.0766188	-0.012918	-1.06367	-0.012918	-0.0781622	-0.012918	-1.06521	-0.012918	-0.0799509	-0.012918	-1.067	-0.012918	-0.0819137	-0.012918	-1.06896	-0.012918	-0.0840166	-0.012918	-1.07106	-0.012918	-0.0862267	-0.012918	-1.07327	-0.012918	-0.0885329	-0.012918	-1.07558	-0.012918	49.8711	-0.012918	49.8646	-0.012918	49.8552	-0.012918	49.842	-0.012918	49.8256	-0.012918	49.8066	-0.012918	49.7853	-0.012918	19889.2	-0.012918	20236.3	-0.012918	20606	-0.012918	20959.9
-0.012497	-0.0773291	-0.012497	-1.06438	-0.012497	-0.078884	-0.012497	-1.06593	-0.012497	-0.0806845	-0.012497	-1.06773	-0.012497	-0.0826583	-0.012497	-1.06971	-0.012497	-0.0847711	-0.012497	-1.07182	-0.012497	-0.0869903	-0.012497	-1.07404	-0.012497	-0.0893052	-0.012497	-1.07635	-0.012497	50.9179	-0.012497	50.9039	-0.012497	50.8827	-0.012497	50.8519	-0.012497	50.8129	-0.012497	50.7667	-0.012497	50.7145	-0.012497	39400.9	-0.012497	39561.8	-0.012497	39634.9	-0.012497	39572.5
-0.0124859	-0.0774011	-0.0124859	-1.06445	-0.0124859	-0.0789562	-0.0124859	-1.066	-0.0124859	-0.0807567	-0.0124859	-1.0678	-0.0124859	-0.0827303	-0.0124859	-1.06978	-0.0124859	-0.0848426	-0.0124859	-1.07189	-0.0124859	-0.0870611	-0.0124859	-1.07411	-0.0124859	-0.0893751	-0.0124859	-1.07642	-0.0124859	50.9746	-0.0124859	50.9601	-0.0124859	50.9383	-0.0124859	50.9067	-0.0124859	50.8667	-0.0124859	50.8194	-0.0124859	50.7659	-0.0124859	41758	-0.0124859	41907.9	-0.0124859	41961.9	-0.0124859	41866
-0.0124235	-0.0778028	-0.0124235	-1.06485	-0.0124235	-0.0793591	-0.0124235	-1.06641	-0.0124235	-0.08116	-0.0124235	-1.06821	-0.0124235	-0.0831322	-0.0124235	-1.07018	-0.0124235	-0.0852417	-0.0124235	-1.07229	-0.0124235	-0.0874562	-0.0124235	-1.0745	-0.0124235	-0.0897649	-0.0124235	-1.07681	-0.0124235	51.2907	-0.0124235	51.2738	-0.0124235	51.2486	-0.0124235	51.2126	-0.0124235	51.1671	-0.0124235	51.1134	-0.0124235	51.0527	-0.0124235	54916.7	-0.0124235	55005.2	-0.0124235	54952.7	-0.0124235	54669.6
-0.0123552	-0.0782004	-0.0123552	-1.06525	-0.0123552	-0.0797558	-0.0123552	-1.0668	-0.0123552	-0.0815541	-0.0123552	-1.0686	-0.0123552	-0.0835216	-0.0123552	-1.07057	-0.0123552	-0.0856246	-0.0123552	-1.07267	-0.0123552	-0.0878309	-0.0123552	-1.07488	-0.0123552	-0.0901303	-0.0123552	-1.07718	-0.0123552	51.5682	-0.0123552	51.5479	-0.0123552	51.5185	-0.0123552	51.4771	-0.0123552	51.4251	-0.0123552	51.364	-0.0123552	51.2952	-0.0123552	67810.8	-0.0123552	67767.9	-0.0123552	67501.5	-0.0123552	66915.1
-0.0119738	-0.0806747	-0.0119738	-1.06772	-0.0119738	-0.0822298	-0.0119738	-1.06928	-0.0119738	-0.0840185	-0.0119738	-1.07107	-0.0119738	-0.0859654	-0.0119738	-1.07301	-0.0119738	-0.0880365	-0.0119738	-1.07508	-0.0119738	-0.0902016	-0.0119738	-1.07725	-0.0119738	-0.0924529	-0.0119738	-1.0795	-0.0119738	53.2374	-0.0119738	53.1971	-0.0119738	53.1431	-0.0119738	53.0708	-0.0119738	52.9827	-0.0119738	52.8803	-0.0119738	52.7662	-0.0119738	148148	-0.0119738	147518	-0.0119738	146192	-0.0119738	144042
-0.0119637	-0.0809114	-0.0119637	-1.06796	-0.0119637	-0.0824663	-0.0119637	-1.06951	-0.0119637	-0.0842539	-0.0119637	-1.0713	-0.0119637	-0.0861983	-0.0119637	-1.07325	-0.0119637	-0.0882657	-0.0119637	-1.07531	-0.0119637	-0.0904262	-0.0119637	-1.07747	-0.0119637	-0.0926717	-0.0119637	-1.07972	-0.0119637	53.2482	-0.0119637	53.2075	-0.0119637	53.1532	-0.0119637	53.0808	-0.0119637	52.9929	-0.0119637	52.8908	-0.0119637	52.7773	-0.0119637	150883	-0.0119637	150242	-0.0119637	148896	-0.0119637	146712
-0.0119073	-0.0822327	-0.0119073	-1.06928	-0.0119073	-0.0837862	-0.0119073	-1.07083	-0.0119073	-0.085568	-0.0119073	-1.07262	-0.0119073	-0.0874985	-0.0119073	-1.07455	-0.0119073	-0.0895453	-0.0119073	-1.07659	-0.0119073	-0.0916797	-0.0119073	-1.07873	-0.0119073	-0.0938936	-0.0119073	-1.08094	-0.0119073	53.3087	-0.0119073	53.2657	-0.0119073	53.2097	-0.0119073	53.1371	-0.0119073	53.05	-0.0119073	52.9496	-0.0119073	52.839	-0.0119073	166151	-0.0119073	165447	-0.0119073	163991	-0.0119073	161621
-0.0118454	-0.0835747	-0.0118454	-1.07062	-0.0118454	-0.0851167	-0.0118454	-1.07217	-0.0118454	-0.0868787	-0.0118454	-1.07393	-0.0118454	-0.0887805	-0.0118454	-1.07583	-0.0118454	-0.0907902	-0.0118454	-1.07784	-0.0118454	-0.0928806	-0.0118454	-1.07993	-0.0118454	-0.0950454	-0.0118454	-1.08209	-0.0118454	53.2903	-0.0118454	53.2487	-0.0118454	53.1957	-0.0118454	53.1276	-0.0118454	53.0466	-0.0118454	52.9533	-0.0118454	52.8503	-0.0118454	179808	-0.0118454	178947	-0.0118454	177253	-0.0118454	174554
-0.0115	-0.0920098	-0.0115	-1.07906	-0.0115	-0.0935081	-0.0115	-1.08056	-0.0115	-0.0951785	-0.0115	-1.08223	-0.0115	-0.0969384	-0.0115	-1.08399	-0.0115	-0.0987552	-0.0115	-1.0858	-0.0115	-0.100611	-0.0115	-1.08766	-0.0115	-0.10251	-0.0115	-1.08956	-0.0115	53.0399	-0.0115	52.9954	-0.0115	52.95	-0.0115	52.8991	-0.0115	52.8465	-0.0115	52.789	-0.0115	52.728	-0.0115	270920	-0.0115	269493	-0.0115	266777	-0.0115	262562
-0.0114404	-0.0936204	-0.0114404	-1.08067	-0.0114404	-0.0951172	-0.0114404	-1.08217	-0.0114404	-0.0967807	-0.0114404	-1.08383	-0.0114404	-0.0985238	-0.0114404	-1.08557	-0.0114404	-0.100316	-0.0114404	-1.08736	-0.0114404	-0.10214	-0.0114404	-1.08919	-0.0114404	-0.104001	-0.0114404	-1.09105	-0.0114404	53.2348	-0.0114404	53.1865	-0.0114404	53.1375	-0.0114404	53.0844	-0.0114404	53.0307	-0.0114404	52.9726	-0.0114404	52.9121	-0.0114404	276614	-0.0114404	275177	-0.0114404	272453	-0.0114404	268239
-0.0114297	-0.0939089	-0.0114297	-1.08096	-0.0114297	-0.0954055	-0.0114297	-1.08245	-0.0114297	-0.0970677	-0.0114297	-1.08412	-0.0114297	-0.0988078	-0.0114297	-1.08586	-0.0114297	-0.100595	-0.0114297	-1.08764	-0.0114297	-0.102414	-0.0114297	-1.08946	-0.0114297	-0.104268	-0.0114297	-1.09132	-0.0114297	53.2697	-0.0114297	53.2207	-0.0114297	53.1711	-0.0114297	53.1176	-0.0114297	53.0637	-0.0114297	53.0055	-0.0114297	52.9451	-0.0114297	277634	-0.0114297	276195	-0.0114297	273470	-0.0114297	269256
-0.0113644	-0.0955457	-0.0113644	-1.08259	-0.0113644	-0.0970284	-0.0113644	-1.08408	-0.0113644	-0.0986666	-0.0113644	-1.08571	-0.0113644	-0.100372	-0.0113644	-1.08742	-0.0113644	-0.102114	-0.0113644	-1.08916	-0.0113644	-0.103879	-0.0113644	-1.09093	-0.0113644	-0.105673	-0.0113644	-1.09272	-0.0113644	53.3419	-0.0113644	53.2951	-0.0113644	53.249	-0.0113644	53.2001	-0.0113644	53.152	-0.0113644	53.1001	-0.0113644	53.0463	-0.0113644	279925	-0.0113644	278438	-0.0113644	275657	-0.0113644	271379
-0.011	-0.105829	-0.011	-1.09288	-0.011	-0.107258	-0.011	-1.09431	-0.011	-0.108786	-0.011	-1.09583	-0.011	-0.110319	-0.011	-1.09737	-0.011	-0.111827	-0.011	-1.09888	-0.011	-0.113308	-0.011	-1.10036	-0.011	-0.114778	-0.011	-1.10183	-0.011	53.6243	-0.011	53.5748	-0.011	53.5352	-0.011	53.5002	-0.011	53.476	-0.011	53.4539	-0.011	53.4342	-0.011	307480	-0.011	306163	-0.011	303560	-0.011	299467
-0.0109893	-0.106116	-0.0109893	-1.09316	-0.0109893	-0.107546	-0.0109893	-1.09459	-0.0109893	-0.109072	-0.0109893	-1.09612	-0.0109893	-0.110602	-0.0109893	-1.09765	-0.0109893	-0.112106	-0.0109893	-1.09915	-0.0109893	-0.113581	-0.0109893	-1.10063	-0.0109893	-0.115044	-0.0109893	-1.10209	-0.0109893	55.5105	-0.0109893	55.3156	-0.0109893	55.1629	-0.0109893	55.0676	-0.0109893	55.0256	-0.0109893	55.0051	-0.0109893	55.0262	-0.0109893	308117	-0.0109893	306804	-0.0109893	304206	-0.0109893	300126
-0.0109297	-0.10772	-0.0109297	-1.09477	-0.0109297	-0.109149	-0.0109297	-1.0962	-0.0109297	-0.110669	-0.0109297	-1.09772	-0.0109297	-0.112183	-0.0109297	-1.09923	-0.0109297	-0.113662	-0.0109297	-1.10071	-0.0109297	-0.115106	-0.0109297	-1.10215	-0.0109297	-0.116531	-0.0109297	-1.10358	-0.0109297	66.0401	-0.0109297	65.0336	-0.0109297	64.2496	-0.0109297	63.8177	-0.0109297	63.6763	-0.0109297	63.665	-0.0109297	63.9134	-0.0109297	311674	-0.0109297	310378	-0.0109297	307812	-0.0109297	303800
-0.0108644	-0.109359	-0.0108644	-1.09641	-0.0108644	-0.110774	-0.0108644	-1.09782	-0.0108644	-0.11227	-0.0108644	-1.09932	-0.0108644	-0.113749	-0.0108644	-1.1008	-0.0108644	-0.115183	-0.0108644	-1.10223	-0.0108644	-0.116572	-0.0108644	-1.10362	-0.0108644	-0.117937	-0.0108644	-1.10499	-0.0108644	77.5557	-0.0108644	75.6655	-0.0108644	74.1948	-0.0108644	73.3986	-0.0108644	73.1517	-0.0108644	73.1536	-0.0108644	73.6535	-0.0108644	309626	-0.0108644	308296	-0.0108644	305715	-0.0108644	301705
-0.0105	-0.119657	-0.0105	-1.10671	-0.0105	-0.12102	-0.0105	-1.10807	-0.0105	-0.122405	-0.0105	-1.10945	-0.0105	-0.123711	-0.0105	-1.11076	-0.0105	-0.124909	-0.0105	-1.11196	-0.0105	-0.126012	-0.0105	-1.11306	-0.0105	-0.12705	-0.0105	-1.1141	-0.0105	141.884	-0.0105	135.046	-0.0105	129.73	-0.0105	126.89	-0.0105	126.049	-0.0105	126.119	-0.0105	128.021	-0.0105	319981	-0.0105	319139	-0.0105	317217	-0.0105	314042
-0.0104404	-0.12103	-0.0104404	-1.10808	-0.0104404	-0.122395	-0.0104404	-1.10944	-0.0104404	-0.123777	-0.0104404	-1.11082	-0.0104404	-0.125069	-0.0104404	-1.11212	-0.0104404	-0.126247	-0.0104404	-1.11329	-0.0104404	-0.127321	-0.0104404	-1.11437	-0.0104404	-0.128325	-0.0104404	-1.11537	-0.0104404	172.548	-0.0104404	163.343	-0.0104404	156.373	-0.0104404	152.571	-0.0104404	151.462	-0.0104404	151.64	-0.0104404	154.104	-0.0104404	318360	-0.0104404	317646	-0.0104404	315888	-0.0104404	312969
-0.0104297	-0.121275	-0.0104297	-1.10832	-0.0104297	-0.122641	-0.0104297	-1.10969	-0.0104297	-0.124022	-0.0104297	-1.11107	-0.0104297	-0.125312	-0.0104297	-1.11236	-0.0104297	-0.126486	-0.0104297	-1.11353	-0.0104297	-0.127556	-0.0104297	-1.1146	-0.0104297	-0.128553	-0.0104297	-1.1156	-0.0104297	178.041	-0.0104297	168.412	-0.0104297	161.146	-0.0104297	157.171	-0.0104297	156.014	-0.0104297	156.212	-0.0104297	158.777	-0.0104297	318070	-0.0104297	317379	-0.0104297	315650	-0.0104297	312776
-0.0103645	-0.122693	-0.0103645	-1.10974	-0.0103645	-0.124046	-0.0103645	-1.11109	-0.0103645	-0.125406	-0.0103645	-1.11245	-0.0103645	-0.126665	-0.0103645	-1.11371	-0.0103645	-0.127798	-0.0103645	-1.11485	-0.0103645	-0.128819	-0.0103645	-1.11587	-0.0103645	-0.129762	-0.0103645	-1.11681	-0.0103645	211.928	-0.0103645	199.697	-0.0103645	190.608	-0.0103645	185.568	-0.0103645	184.108	-0.0103645	184.413	-0.0103645	187.586	-0.0103645	306402	-0.0103645	305724	-0.0103645	304102	-0.0103645	301441
-0.01	-0.131639	-0.01	-1.11869	-0.01	-0.132945	-0.01	-1.11999	-0.01	-0.134203	-0.01	-1.12125	-0.01	-0.135302	-0.01	-1.12235	-0.01	-0.136222	-0.01	-1.12327	-0.01	-0.136981	-0.01	-1.12403	-0.01	-0.137623	-0.01	-1.12467	-0.01	401.076	-0.01	374.344	-0.01	355.101	-0.01	344.135	-0.01	340.995	-0.01	341.907	-0.01	348.475	-0.01	283055	-0.01	283510	-0.01	283526	-0.01	283037
-0.00994041	-0.13198	-0.00994041	-1.11903	-0.00994041	-0.133312	-0.00994041	-1.12036	-0.00994041	-0.134591	-0.00994041	-1.12164	-0.00994041	-0.135706	-0.00994041	-1.12275	-0.00994041	-0.136642	-0.00994041	-1.12369	-0.00994041	-0.137408	-0.00994041	-1.12446	-0.00994041	-0.138056	-0.00994041	-1.1251	-0.00994041	405.351	-0.00994041	378.308	-0.00994041	359.724	-0.00994041	348.659	-0.00994041	345.507	-0.00994041	346.696	-0.00994041	352.702	-0.00994041	282755	-0.00994041	283138	-0.00994041	283124	-0.00994041	282671
-0.00992973	-0.132041	-0.00992973	-1.11909	-0.00992973	-0.133378	-0.00992973	-1.12043	-0.00992973	-0.134661	-0.00992973	-1.12171	-0.00992973	-0.135779	-0.00992973	-1.12283	-0.00992973	-0.136717	-0.00992973	-1.12377	-0.00992973	-0.137485	-0.00992973	-1.12453	-0.00992973	-0.138133	-0.00992973	-1.12518	-0.00992973	406.117	-0.00992973	379.018	-0.00992973	360.552	-0.00992973	349.469	-0.00992973	346.315	-0.00992973	347.554	-0.00992973	353.459	-0.00992973	282701	-0.00992973	283071	-0.00992973	283052	-0.00992973	282605
-0.00986445	-0.132486	-0.00986445	-1.11953	-0.00986445	-0.133827	-0.00986445	-1.12087	-0.00986445	-0.135109	-0.00986445	-1.12216	-0.00986445	-0.136222	-0.00986445	-1.12327	-0.00986445	-0.137157	-0.00986445	-1.1242	-0.00986445	-0.137916	-0.00986445	-1.12496	-0.00986445	-0.138553	-0.00986445	-1.1256	-0.00986445	410.884	-0.00986445	383.438	-0.00986445	365.688	-0.00986445	354.491	-0.00986445	351.32	-0.00986445	352.858	-0.00986445	358.145	-0.00986445	271842	-0.00986445	271703	-0.00986445	271344	-0.00986445	270794
-0.0095	-0.135582	-0.0095	-1.12263	-0.0095	-0.136933	-0.0095	-1.12398	-0.0095	-0.138204	-0.0095	-1.12525	-0.0095	-0.139283	-0.0095	-1.12633	-0.0095	-0.140188	-0.0095	-1.12724	-0.0095	-0.140892	-0.0095	-1.12794	-0.0095	-0.14146	-0.0095	-1.12851	-0.0095	437.469	-0.0095	408.101	-0.0095	394.362	-0.0095	382.54	-0.0095	379.279	-0.0095	382.494	-0.0095	384.328	-0.0095	260096	-0.0095	260060	-0.0095	260264	-0.0095	260717
-0.00944041	-0.135645	-0.00944041	-1.12269	-0.00944041	-0.137007	-0.00944041	-1.12406	-0.00944041	-0.138283	-0.00944041	-1.12533	-0.00944041	-0.139374	-0.00944041	-1.12642	-0.00944041	-0.140291	-0.00944041	-1.12734	-0.00944041	-0.140992	-0.00944041	-1.12804	-0.00944041	-0.141561	-0.00944041	-1.12861	-0.00944041	431.684	-0.00944041	402.596	-0.00944041	390.356	-0.00944041	378.573	-0.00944041	375.183	-0.00944041	378.535	-0.00944041	379.059	-0.00944041	261258	-0.00944041	261191	-0.00944041	261374	-0.00944041	261788
-0.00942973	-0.135656	-0.00942973	-1.1227	-0.00942973	-0.13702	-0.00942973	-1.12407	-0.00942973	-0.138297	-0.00942973	-1.12535	-0.00942973	-0.13939	-0.00942973	-1.12644	-0.00942973	-0.14031	-0.00942973	-1.12736	-0.00942973	-0.141009	-0.00942973	-1.12806	-0.00942973	-0.141579	-0.00942973	-1.12863	-0.00942973	430.648	-0.00942973	401.61	-0.00942973	389.638	-0.00942973	377.862	-0.00942973	374.45	-0.00942973	377.826	-0.00942973	378.115	-0.00942973	261466	-0.00942973	261393	-0.00942973	261573	-0.00942973	261980
-0.00936445	-0.135765	-0.00936445	-1.12281	-0.00936445	-0.137126	-0.00936445	-1.12417	-0.00936445	-0.138399	-0.00936445	-1.12545	-0.00936445	-0.139491	-0.00936445	-1.12654	-0.00936445	-0.140413	-0.00936445	-1.12746	-0.00936445	-0.141104	-0.00936445	-1.12815	-0.00936445	-0.141664	-0.00936445	-1.12871	-0.00936445	424.311	-0.00936445	395.58	-0.00936445	385.251	-0.00936445	373.517	-0.00936445	369.964	-0.00936445	373.491	-0.00936445	372.345	-0.00936445	259686	-0.00936445	259266	-0.00936445	259085	-0.00936445	259084
-0.009	-0.136633	-0.009	-1.12368	-0.009	-0.13797	-0.009	-1.12502	-0.009	-0.139216	-0.009	-1.12626	-0.009	-0.140298	-0.009	-1.12735	-0.009	-0.141226	-0.009	-1.12827	-0.009	-0.141864	-0.009	-1.12891	-0.009	-0.142369	-0.009	-1.12942	-0.009	388.929	-0.009	361.915	-0.009	360.751	-0.009	349.252	-0.009	344.916	-0.009	349.28	-0.009	340.121	-0.009	265081	-0.009	264626	-0.009	264410	-0.009	264287
-0.00894041	-0.136594	-0.00894041	-1.12364	-0.00894041	-0.137925	-0.00894041	-1.12497	-0.00894041	-0.139165	-0.00894041	-1.12621	-0.00894041	-0.140243	-0.00894041	-1.12729	-0.00894041	-0.141158	-0.00894041	-1.12821	-0.00894041	-0.141785	-0.00894041	-1.12883	-0.00894041	-0.142282	-0.00894041	-1.12933	-0.00894041	380.233	-0.00894041	353.608	-0.00894041	353.117	-0.00894041	341.626	-0.00894041	337.027	-0.00894041	341.177	-0.00894041	331.354	-0.00894041	265255	-0.00894041	264838	-0.00894041	264655	-0.00894041	264550
-0.00892973	-0.136587	-0.00892973	-1.12364	-0.00892973	-0.137916	-0.00892973	-1.12496	-0.00892973	-0.139155	-0.00892973	-1.1262	-0.00892973	-0.140233	-0.00892973	-1.12728	-0.00892973	-0.141146	-0.00892973	-1.12819	-0.00892973	-0.141771	-0.00892973	-1.12882	-0.00892973	-0.142267	-0.00892973	-1.12932	-0.00892973	378.675	-0.00892973	352.12	-0.00892973	351.75	-0.00892973	340.26	-0.00892973	335.613	-0.00892973	339.725	-0.00892973	329.784	-0.00892973	265286	-0.00892973	264876	-0.00892973	264699	-0.00892973	264598
-0.00886445	-0.136512	-0.00886445	-1.12356	-0.00886445	-0.137832	-0.00886445	-1.12488	-0.00886445	-0.139064	-0.00886445	-1.12611	-0.00886445	-0.140137	-0.00886445	-1.12718	-0.00886445	-0.141036	-0.00886445	-1.12808	-0.00886445	-0.141649	-0.00886445	-1.1287	-0.00886445	-0.142135	-0.00886445	-1.12918	-0.00886445	369.149	-0.00886445	343.022	-0.00886445	343.388	-0.00886445	331.908	-0.00886445	326.972	-0.00886445	330.85	-0.00886445	320.181	-0.00886445	266115	-0.00886445	266099	-0.00886445	266416	-0.00886445	266913
-0.0085	-0.136089	-0.0085	-1.12314	-0.0085	-0.137362	-0.0085	-1.12441	-0.0085	-0.13855	-0.0085	-1.1256	-0.0085	-0.139596	-0.0085	-1.12664	-0.0085	-0.140429	-0.0085	-1.12748	-0.0085	-0.140972	-0.0085	-1.12802	-0.0085	-0.1414	-0.0085	-1.12845	-0.0085	315.963	-0.0085	292.22	-0.0085	296.699	-0.0085	285.268	-0.0085	278.722	-0.0085	281.294	-0.0085	266.564	-0.0085	267659	-0.0085	268000	-0.0085	268570	-0.0085	269266
-0.00844041	-0.135887	-0.00844041	-1.12294	-0.00844041	-0.137133	-0.00844041	-1.12418	-0.00844041	-0.138291	-0.00844041	-1.12534	-0.00844041	-0.139304	-0.00844041	-1.12635	-0.00844041	-0.140105	-0.00844041	-1.12715	-0.00844041	-0.140615	-0.00844041	-1.12766	-0.00844041	-0.141009	-0.00844041	-1.12806	-0.00844041	304.993	-0.00844041	281.945	-0.00844041	286.139	-0.00844041	274.878	-0.00844041	268.249	-0.00844041	270.43	-0.00844041	256.029	-0.00844041	267805	-0.00844041	268398	-0.00844041	269189	-0.00844041	270210
-0.00842974	-0.135851	-0.00842974	-1.1229	-0.00842974	-0.137092	-0.00842974	-1.12414	-0.00842974	-0.138244	-0.00842974	-1.12529	-0.00842974	-0.139252	-0.00842974	-1.1263	-0.00842974	-0.140047	-0.00842974	-1.12709	-0.00842974	-0.140551	-0.00842974	-1.1276	-0.00842974	-0.140939	-0.00842974	-1.12799	-0.00842974	303.028	-0.00842974	280.105	-0.00842974	284.247	-0.00842974	273.017	-0.00842974	266.372	-0.00842974	268.484	-0.00842974	254.142	-0.00842974	267832	-0.00842974	268470	-0.00842974	269300	-0.00842974	270379
-0.00836445	-0.135484	-0.00836445	-1.12253	-0.00836445	-0.136709	-0.00836445	-1.12376	-0.00836445	-0.137841	-0.00836445	-1.12489	-0.00836445	-0.138824	-0.00836445	-1.12587	-0.00836445	-0.139595	-0.00836445	-1.12664	-0.00836445	-0.140071	-0.00836445	-1.12712	-0.00836445	-0.140429	-0.00836445	-1.12748	-0.00836445	291.009	-0.00836445	268.847	-0.00836445	272.678	-0.00836445	261.634	-0.00836445	254.898	-0.00836445	256.581	-0.00836445	242.6	-0.00836445	275702	-0.00836445	277436	-0.00836445	279245	-0.00836445	281424
-0.008	-0.133194	-0.008	-1.12024	-0.008	-0.134336	-0.008	-1.12138	-0.008	-0.135364	-0.008	-1.12241	-0.008	-0.13622	-0.008	-1.12327	-0.008	-0.136865	-0.008	-1.12391	-0.008	-0.137194	-0.008	-1.12424	-0.008	-0.137395	-0.008	-1.12444	-0.008	223.918	-0.008	206.01	-0.008	208.098	-0.008	198.092	-0.008	190.846	-0.008	190.139	-0.008	178.173	-0.008	285033	-0.008	288330	-0.008	291519	-0.008	295750
-0.00794041	-0.132103	-0.00794041	-1.11984	-0.00794041	-0.133168	-0.00794041	-1.12091	-0.00794041	-0.13413	-0.00794041	-1.12187	-0.00794041	-0.134905	-0.00794041	-1.12265	-0.00794041	-0.135482	-0.00794041	-1.12322	-0.00794041	-0.135743	-0.00794041	-1.12348	-0.00794041	-0.135874	-0.00794041	-1.12361	-0.00794041	215.68	-0.00794041	198.418	-0.00794041	200.104	-0.00794041	190.344	-0.00794041	183.195	-0.00794041	182.278	-0.00794041	170.84	-0.00794041	284863	-0.00794041	288522	-0.00794041	292128	-0.00794041	296857
-0.00792973	-0.131907	-0.00792973	-1.11977	-0.00792973	-0.132958	-0.00792973	-1.12082	-0.00792973	-0.13391	-0.00792973	-1.12177	-0.00792973	-0.134669	-0.00792973	-1.12253	-0.00792973	-0.135234	-0.00792973	-1.1231	-0.00792973	-0.135484	-0.00792973	-1.12335	-0.00792973	-0.135601	-0.00792973	-1.12347	-0.00792973	214.204	-0.00792973	197.058	-0.00792973	198.672	-0.00792973	188.956	-0.00792973	181.824	-0.00792973	180.87	-0.00792973	169.526	-0.00792973	284833	-0.00792973	288556	-0.00792973	292237	-0.00792973	297055
-0.00786445	-0.130376	-0.00786445	-1.119	-0.00786445	-0.131382	-0.00786445	-1.12	-0.00786445	-0.132293	-0.00786445	-1.12092	-0.00786445	-0.132992	-0.00786445	-1.12162	-0.00786445	-0.133507	-0.00786445	-1.12213	-0.00786445	-0.133703	-0.00786445	-1.12233	-0.00786445	-0.133767	-0.00786445	-1.12239	-0.00786445	205.177	-0.00786445	188.739	-0.00786445	189.913	-0.00786445	180.466	-0.00786445	173.44	-0.00786445	172.256	-0.00786445	161.489	-0.00786445	291787	-0.00786445	296319	-0.00786445	300792	-0.00786445	306312
-0.0075	-0.121338	-0.0075	-1.11419	-0.0075	-0.122098	-0.0075	-1.11495	-0.0075	-0.122801	-0.0075	-1.11566	-0.0075	-0.123184	-0.0075	-1.11604	-0.0075	-0.123433	-0.0075	-1.11629	-0.0075	-0.123351	-0.0075	-1.11621	-0.0075	-0.123132	-0.0075	-1.11599	-0.0075	154.794	-0.0075	142.308	-0.0075	141.026	-0.0075	133.078	-0.0075	126.644	-0.0075	124.177	-0.0075	116.637	-0.0075	300384	-0.0075	307803	-0.0075	315255	-0.0075	324028
-0.00744041	-0.120236	-0.00744041	-1.11397	-0.00744041	-0.120896	-0.00744041	-1.11463	-0.00744041	-0.12149	-0.00744041	-1.11523	-0.00744041	-0.121768	-0.00744041	-1.11551	-0.00744041	-0.121914	-0.00744041	-1.11565	-0.00744041	-0.121737	-0.00744041	-1.11547	-0.00744041	-0.121419	-0.00744041	-1.11516	-0.00744041	150.045	-0.00744041	138.049	-0.00744041	136.597	-0.00744041	128.894	-0.00744041	122.609	-0.00744041	120.117	-0.00744041	112.902	-0.00744041	297874	-0.00744041	305249	-0.00744041	312802	-0.00744041	321601
-0.00742973	-0.120039	-0.00742973	-1.11393	-0.00742973	-0.12068	-0.00742973	-1.11458	-0.00742973	-0.121255	-0.00742973	-1.11515	-0.00742973	-0.121515	-0.00742973	-1.11541	-0.00742973	-0.121641	-0.00742973	-1.11554	-0.00742973	-0.121448	-0.00742973	-1.11534	-0.00742973	-0.121112	-0.00742973	-1.11501	-0.00742973	149.194	-0.00742973	137.287	-0.00742973	135.803	-0.00742973	128.145	-0.00742973	121.887	-0.00742973	119.39	-0.00742973	112.233	-0.00742973	297424	-0.00742973	304792	-0.00742973	312363	-0.00742973	321166
-0.00736445	-0.118401	-0.00736445	-1.11326	-0.00736445	-0.118971	-0.00736445	-1.11383	-0.00736445	-0.119468	-0.00736445	-1.11433	-0.00736445	-0.119648	-0.00736445	-1.11451	-0.00736445	-0.119691	-0.00736445	-1.11455	-0.00736445	-0.119423	-0.00736445	-1.11428	-0.00736445	-0.119005	-0.00736445	-1.11387	-0.00736445	143.989	-0.00736445	132.62	-0.00736445	130.95	-0.00736445	123.56	-0.00736445	117.466	-0.00736445	114.941	-0.00736445	108.14	-0.00736445	294018	-0.00736445	302022	-0.00736445	310371	-0.00736445	319545
-0.007	-0.108735	-0.007	-1.10898	-0.007	-0.108909	-0.007	-1.10916	-0.007	-0.108973	-0.007	-1.10922	-0.007	-0.108715	-0.007	-1.10896	-0.007	-0.108307	-0.007	-1.10855	-0.007	-0.107633	-0.007	-1.10788	-0.007	-0.10677	-0.007	-1.10702	-0.007	114.94	-0.007	106.575	-0.007	103.861	-0.007	97.9726	-0.007	92.7911	-0.007	90.1094	-0.007	85.2976	-0.007	268182	-0.007	278396	-0.007	289615	-0.007	300445
-0.00694041	-0.107796	-0.00694041	-1.10913	-0.00694041	-0.107849	-0.00694041	-1.10918	-0.00694041	-0.107783	-0.00694041	-1.10911	-0.00694041	-0.107415	-0.00694041	-1.10875	-0.00694041	-0.106888	-0.00694041	-1.10822	-0.00694041	-0.106107	-0.00694041	-1.10744	-0.00694041	-0.10514	-0.00694041	-1.10647	-0.00694041	112.613	-0.00694041	104.549	-0.00694041	101.825	-0.00694041	96.1176	-0.00694041	91.0596	-0.00694041	88.415	-0.00694041	83.7525	-0.00694041	265396	-0.00694041	275276	-0.00694041	286184	-0.00694041	296742
-0.00692973	-0.107627	-0.00692973	-1.10915	-0.00692973	-0.10766	-0.00692973	-1.10919	-0.00692973	-0.10757	-0.00692973	-1.1091	-0.00692973	-0.107182	-0.00692973	-1.10871	-0.00692973	-0.106634	-0.00692973	-1.10816	-0.00692973	-0.105834	-0.00692973	-1.10736	-0.00692973	-0.104848	-0.00692973	-1.10637	-0.00692973	112.196	-0.00692973	104.186	-0.00692973	101.46	-0.00692973	95.7853	-0.00692973	90.7494	-0.00692973	88.1115	-0.00692973	83.4758	-0.00692973	264897	-0.00692973	274717	-0.00692973	285569	-0.00692973	296079
-0.00686445	-0.106201	-0.00686445	-1.10891	-0.00686445	-0.106134	-0.00686445	-1.10885	-0.00686445	-0.105935	-0.00686445	-1.10865	-0.00686445	-0.105455	-0.00686445	-1.10817	-0.00686445	-0.104807	-0.00686445	-1.10752	-0.00686445	-0.103914	-0.00686445	-1.10663	-0.00686445	-0.102838	-0.00686445	-1.10555	-0.00686445	109.646	-0.00686445	101.967	-0.00686445	99.2294	-0.00686445	93.7524	-0.00686445	88.8518	-0.00686445	86.2546	-0.00686445	81.7825	-0.00686445	257923	-0.00686445	268119	-0.00686445	279214	-0.00686445	289921
-0.0065	-0.0977767	-0.0065	-1.10712	-0.0065	-0.0971455	-0.0065	-1.10649	-0.0065	-0.0963304	-0.0065	-1.10567	-0.0065	-0.0953335	-0.0065	-1.10468	-0.0065	-0.0941246	-0.0065	-1.10347	-0.0065	-0.0927184	-0.0065	-1.10206	-0.0065	-0.0911361	-0.0065	-1.10048	-0.0065	95.4148	-0.0065	89.5784	-0.0065	86.7785	-0.0065	82.4077	-0.0065	78.2621	-0.0065	75.8921	-0.0065	72.3333	-0.0065	221135	-0.0065	231537	-0.0065	242719	-0.0065	253547
-0.00648933	-0.0976385	-0.00648933	-1.10722	-0.00648933	-0.0969863	-0.00648933	-1.10656	-0.00648933	-0.0961509	-0.00648933	-1.10573	-0.00648933	-0.0951344	-0.00648933	-1.10471	-0.00648933	-0.0939067	-0.00648933	-1.10348	-0.00648933	-0.0924823	-0.00648933	-1.10206	-0.00648933	-0.0908822	-0.00648933	-1.10046	-0.00648933	95.2349	-0.00648933	89.4266	-0.00648933	86.6391	-0.00648933	82.2877	-0.00648933	78.1583	-0.00648933	75.797	-0.00648933	72.2491	-0.00648933	220693	-0.00648933	231018	-0.00648933	242119	-0.00648933	252872
-0.00642973	-0.0968674	-0.00642973	-1.10774	-0.00642973	-0.0960973	-0.00642973	-1.10697	-0.00642973	-0.0951489	-0.00642973	-1.10603	-0.00642973	-0.0940226	-0.00642973	-1.1049	-0.00642973	-0.0926907	-0.00642973	-1.10357	-0.00642973	-0.0911644	-0.00642973	-1.10204	-0.00642973	-0.0894643	-0.00642973	-1.10034	-0.00642973	94.2305	-0.00642973	88.5794	-0.00642973	85.8614	-0.00642973	81.6178	-0.00642973	77.5786	-0.00642973	75.2663	-0.00642973	71.7789	-0.00642973	218225	-0.00642973	228120	-0.00642973	238770	-0.00642973	249106
-0.00636445	-0.0957521	-0.00636445	-1.10805	-0.00636445	-0.0948713	-0.00636445	-1.10717	-0.00636445	-0.093818	-0.00636445	-1.10612	-0.00636445	-0.0925917	-0.00636445	-1.10489	-0.00636445	-0.0911638	-0.00636445	-1.10346	-0.00636445	-0.0895424	-0.00636445	-1.10184	-0.00636445	-0.0877489	-0.00636445	-1.10005	-0.00636445	93.1299	-0.00636445	87.6509	-0.00636445	85.009	-0.00636445	80.8837	-0.00636445	76.9433	-0.00636445	74.6846	-0.00636445	71.2635	-0.00636445	212876	-0.00636445	221822	-0.00636445	231799	-0.00636445	241775
-0.006	-0.0891264	-0.006	-1.10937	-0.006	-0.087614	-0.006	-1.10786	-0.006	-0.0859624	-0.006	-1.10621	-0.006	-0.0841682	-0.006	-1.10441	-0.006	-0.0821935	-0.006	-1.10244	-0.006	-0.0800363	-0.006	-1.10028	-0.006	-0.0777199	-0.006	-1.09797	-0.006	86.9873	-0.006	82.4693	-0.006	80.2523	-0.006	76.787	-0.006	73.398	-0.006	71.4386	-0.006	68.3879	-0.006	183162	-0.006	188872	-0.006	195882	-0.006	203708
-0.00594041	-0.0885185	-0.00594041	-1.11029	-0.00594041	-0.0869171	-0.00594041	-1.10869	-0.00594041	-0.0851712	-0.00594041	-1.10694	-0.00594041	-0.0832872	-0.00594041	-1.10506	-0.00594041	-0.0812247	-0.00594041	-1.10299	-0.00594041	-0.0789837	-0.00594041	-1.10075	-0.00594041	-0.0765853	-0.00594041	-1.09835	-0.00594041	86.4426	-0.00594041	82.0273	-0.00594041	79.896	-0.00594041	76.5072	-0.00594041	73.1849	-0.00594041	71.2846	-0.00594041	68.2671	-0.00594041	181168	-0.00594041	186595	-0.00594041	193276	-0.00594041	200737
-0.00592973	-0.0884097	-0.00592973	-1.11045	-0.00592973	-0.0867923	-0.00592973	-1.10883	-0.00592973	-0.0850295	-0.00592973	-1.10707	-0.00592973	-0.0831294	-0.00592973	-1.10517	-0.00592973	-0.0810511	-0.00592973	-1.10309	-0.00592973	-0.0787951	-0.00592973	-1.10084	-0.00592973	-0.0763821	-0.00592973	-1.09842	-0.00592973	86.345	-0.00592973	81.9481	-0.00592973	79.8322	-0.00592973	76.457	-0.00592973	73.1468	-0.00592973	71.257	-0.00592973	68.2455	-0.00592973	180811	-0.00592973	186187	-0.00592973	192810	-0.00592973	200205
-0.00586445	-0.0876214	-0.00586445	-1.11133	-0.00586445	-0.0859123	-0.00586445	-1.10962	-0.00586445	-0.0840531	-0.00586445	-1.10776	-0.00586445	-0.0820617	-0.00586445	-1.10577	-0.00586445	-0.0798948	-0.00586445	-1.10361	-0.00586445	-0.0775544	-0.00586445	-1.10127	-0.00586445	-0.0750588	-0.00586445	-1.09877	-0.00586445	85.7483	-0.00586445	81.4639	-0.00586445	79.4418	-0.00586445	76.1505	-0.00586445	72.9133	-0.00586445	71.0883	-0.00586445	68.1132	-0.00586445	183709	-0.00586445	187006	-0.00586445	191539	-0.00586445	197129
-0.0055	-0.0828544	-0.0055	-1.11588	-0.0055	-0.0806159	-0.0055	-1.11364	-0.0055	-0.0782094	-0.0055	-1.11124	-0.0055	-0.0756994	-0.0055	-1.10873	-0.0055	-0.0730298	-0.0055	-1.10606	-0.0055	-0.0702132	-0.0055	-1.10324	-0.0055	-0.0672556	-0.0055	-1.10028	-0.0055	82.4173	-0.0055	78.7605	-0.0055	77.2626	-0.0055	74.4391	-0.0055	71.6101	-0.0055	70.1466	-0.0055	67.3747	-0.0055	171612	-0.0055	170170	-0.0055	170252	-0.0055	171757
-0.00544041	-0.0824035	-0.00544041	-1.11718	-0.00544041	-0.0801006	-0.00544041	-1.11488	-0.00544041	-0.0776282	-0.00544041	-1.11241	-0.00544041	-0.0750557	-0.00544041	-1.10983	-0.00544041	-0.0723211	-0.00544041	-1.1071	-0.00544041	-0.0694414	-0.00544041	-1.10422	-0.00544041	-0.0664232	-0.00544041	-1.1012	-0.00544041	81.7983	-0.00544041	78.225	-0.00544041	76.8159	-0.00544041	74.0796	-0.00544041	71.3206	-0.00544041	69.9197	-0.00544041	67.1965	-0.00544041	170371	-0.00544041	168871	-0.00544041	168864	-0.00544041	170221
-0.00542973	-0.0823228	-0.00542973	-1.11742	-0.00542973	-0.0800083	-0.00542973	-1.1151	-0.00542973	-0.0775241	-0.00542973	-1.11262	-0.00542973	-0.0749403	-0.00542973	-1.11003	-0.00542973	-0.0721941	-0.00542973	-1.10729	-0.00542973	-0.0693031	-0.00542973	-1.1044	-0.00542973	-0.0662741	-0.00542973	-1.10137	-0.00542973	81.6874	-0.00542973	78.1291	-0.00542973	76.7358	-0.00542973	74.0152	-0.00542973	71.2688	-0.00542973	69.8791	-0.00542973	67.1646	-0.00542973	170149	-0.00542973	168638	-0.00542973	168615	-0.00542973	169945
-0.00536445	-0.0818315	-0.00536445	-1.11884	-0.00536445	-0.0794412	-0.00536445	-1.11645	-0.00536445	-0.0768815	-0.00536445	-1.11389	-0.00536445	-0.0742272	-0.00536445	-1.11124	-0.00536445	-0.0714099	-0.00536445	-1.10842	-0.00536445	-0.0684511	-0.00536445	-1.10546	-0.00536445	-0.0653563	-0.00536445	-1.10237	-0.00536445	81.0093	-0.00536445	77.5426	-0.00536445	76.2465	-0.00536445	73.6214	-0.00536445	70.9518	-0.00536445	69.6307	-0.00536445	66.9694	-0.00536445	176606	-0.00536445	174776	-0.00536445	174274	-0.00536445	174882
-0.005	-0.0787474	-0.005	-1.12648	-0.005	-0.075924	-0.005	-1.12366	-0.005	-0.0729372	-0.005	-1.12067	-0.005	-0.0698789	-0.005	-1.11761	-0.005	-0.0666592	-0.005	-1.11439	-0.005	-0.0633189	-0.005	-1.11105	-0.005	-0.0598579	-0.005	-1.10759	-0.005	77.2236	-0.005	74.2679	-0.005	73.514	-0.005	71.4224	-0.005	69.1815	-0.005	68.2434	-0.005	65.8794	-0.005	183033	-0.005	178086	-0.005	174509	-0.005	171789
-0.00494041	-0.0784431	-0.00494041	-1.12816	-0.00494041	-0.0755737	-0.00494041	-1.12529	-0.00494041	-0.0725456	-0.00494041	-1.12226	-0.00494041	-0.0694462	-0.00494041	-1.11916	-0.00494041	-0.0661821	-0.00494041	-1.1159	-0.00494041	-0.0627958	-0.00494041	-1.11251	-0.00494041	-0.0592943	-0.00494041	-1.10901	-0.00494041	76.4349	-0.00494041	73.5524	-0.00494041	72.8541	-0.00494041	70.8687	-0.00494041	68.7025	-0.00494041	67.8176	-0.00494041	65.54	-0.00494041	182607	-0.00494041	177796	-0.00494041	174320	-0.00494041	171641
-0.00492973	-0.0783886	-0.00492973	-1.12846	-0.00492973	-0.075511	-0.00492973	-1.12558	-0.00492973	-0.0724754	-0.00492973	-1.12255	-0.00492973	-0.0693687	-0.00492973	-1.11944	-0.00492973	-0.0660966	-0.00492973	-1.11617	-0.00492973	-0.0627021	-0.00492973	-1.11277	-0.00492973	-0.0591933	-0.00492973	-1.10927	-0.00492973	76.2937	-0.00492973	73.4242	-0.00492973	72.7359	-0.00492973	70.7696	-0.00492973	68.6167	-0.00492973	67.7413	-0.00492973	65.4792	-0.00492973	182531	-0.00492973	177744	-0.00492973	174286	-0.00492973	171615
-0.00486445	-0.0781426	-0.00486445	-1.13039	-0.00486445	-0.0752022	-0.00486445	-1.12745	-0.00486445	-0.0721144	-0.00486445	-1.12436	-0.00486445	-0.068957	-0.00486445	-1.1212	-0.00486445	-0.0656298	-0.00486445	-1.11788	-0.00486445	-0.0621806	-0.00486445	-1.11443	-0.00486445	-0.0586242	-0.00486445	-1.11087	-0.00486445	75.4297	-0.00486445	72.6404	-0.00486445	72.0131	-0.00486445	70.163	-0.00486445	68.092	-0.00486445	67.2749	-0.00486445	65.1075	-0.00486445	188519	-0.00486445	183956	-0.00486445	180708	-0.00486445	178140
-0.0045	-0.0764542	-0.0045	-1.14084	-0.0045	-0.0731583	-0.0045	-1.13754	-0.0045	-0.0697731	-0.0045	-1.13415	-0.0045	-0.066328	-0.0045	-1.13071	-0.0045	-0.0626917	-0.0045	-1.12707	-0.0045	-0.0589383	-0.0045	-1.12332	-0.0045	-0.0551135	-0.0045	-1.11949	-0.0045	70.6066	-0.0045	68.2646	-0.0045	67.9776	-0.0045	66.7769	-0.0045	65.1626	-0.0045	64.6707	-0.0045	63.0318	-0.0045	204689	-0.0045	199593	-0.0045	195683	-0.0045	192066
-0.00444041	-0.0762637	-0.00444041	-1.14285	-0.00444041	-0.0729437	-0.00444041	-1.13953	-0.00444041	-0.0695357	-0.00444041	-1.13613	-0.00444041	-0.0660636	-0.00444041	-1.13265	-0.00444041	-0.0623972	-0.00444041	-1.12899	-0.00444041	-0.0586152	-0.00444041	-1.1252	-0.00444041	-0.0547641	-0.00444041	-1.12135	-0.00444041	70.0012	-0.00444041	67.7722	-0.00444041	67.4954	-0.00444041	66.3686	-0.00444041	64.8097	-0.00444041	64.3639	-0.00444041	62.8218	-0.00444041	204757	-0.00444041	199878	-0.00444041	196168	-0.00444041	192670
-0.00442973	-0.0762296	-0.00442973	-1.14321	-0.00442973	-0.0729052	-0.00442973	-1.13989	-0.00442973	-0.0694931	-0.00442973	-1.13648	-0.00442973	-0.0660163	-0.00442973	-1.133	-0.00442973	-0.0623444	-0.00442973	-1.12933	-0.00442973	-0.0585574	-0.00442973	-1.12554	-0.00442973	-0.0547015	-0.00442973	-1.12169	-0.00442973	69.8927	-0.00442973	67.6839	-0.00442973	67.409	-0.00442973	66.2955	-0.00442973	64.7465	-0.00442973	64.3089	-0.00442973	62.7842	-0.00442973	204770	-0.00442973	199929	-0.00442973	196255	-0.00442973	192778
-0.00436445	-0.0761588	-0.00436445	-1.14556	-0.00436445	-0.0727956	-0.00436445	-1.1422	-0.00436445	-0.0693479	-0.00436445	-1.13875	-0.00436445	-0.0658324	-0.00436445	-1.13524	-0.00436445	-0.0621204	-0.00436445	-1.13153	-0.00436445	-0.0582948	-0.00436445	-1.1277	-0.00436445	-0.0544038	-0.00436445	-1.12381	-0.00436445	69.229	-0.00436445	67.1441	-0.00436445	66.8804	-0.00436445	65.8479	-0.00436445	64.3595	-0.00436445	63.9726	-0.00436445	62.5539	-0.00436445	209539	-0.00436445	205009	-0.00436445	201612	-0.00436445	198296
-0.004	-0.0754734	-0.004	-1.15838	-0.004	-0.0718902	-0.004	-1.1548	-0.004	-0.0682406	-0.004	-1.15115	-0.004	-0.0645065	-0.004	-1.14742	-0.004	-0.0605719	-0.004	-1.14348	-0.004	-0.0565341	-0.004	-1.13945	-0.004	-0.0524459	-0.004	-1.13536	-0.004	65.5261	-0.004	64.1326	-0.004	63.9311	-0.004	63.3509	-0.004	62.2009	-0.004	62.0964	-0.004	61.2695	-0.004	226671	-0.004	222972	-0.004	220173	-0.004	216902
-0.00394041	-0.0753783	-0.00394041	-1.16067	-0.00394041	-0.0717814	-0.00394041	-1.15707	-0.00394041	-0.0681235	-0.00394041	-1.15341	-0.00394041	-0.0643713	-0.00394041	-1.14966	-0.00394041	-0.0604218	-0.00394041	-1.14571	-0.00394041	-0.0563671	-0.00394041	-1.14166	-0.00394041	-0.0522602	-0.00394041	-1.13755	-0.00394041	65.4576	-0.00394041	64.1364	-0.00394041	63.9141	-0.00394041	63.3386	-0.00394041	62.2288	-0.00394041	62.1331	-0.00394041	61.3588	-0.00394041	226224	-0.00394041	222693	-0.00394041	220085	-0.00394041	216962
-0.00392973	-0.0753613	-0.00392973	-1.16108	-0.00392973	-0.0717619	-0.00392973	-1.15748	-0.00392973	-0.0681026	-0.00392973	-1.15382	-0.00392973	-0.064347	-0.00392973	-1.15006	-0.00392973	-0.0603949	-0.00392973	-1.14611	-0.00392973	-0.0563371	-0.00392973	-1.14205	-0.00392973	-0.0522269	-0.00392973	-1.13794	-0.00392973	65.4453	-0.00392973	64.1371	-0.00392973	63.9111	-0.00392973	63.3364	-0.00392973	62.2338	-0.00392973	62.1397	-0.00392973	61.3749	-0.00392973	226144	-0.00392973	222644	-0.00392973	220069	-0.00392973	216973
-0.00386445	-0.0754263	-0.00386445	-1.16375	-0.00386445	-0.0717989	-0.00386445	-1.16012	-0.00386445	-0.068119	-0.00386445	-1.15644	-0.00386445	-0.0643335	-0.00386445	-1.15266	-0.00386445	-0.0603568	-0.00386445	-1.14868	-0.00386445	-0.0562728	-0.00386445	-1.1446	-0.00386445	-0.0521349	-0.00386445	-1.14046	-0.00386445	65.3704	-0.00386445	64.1414	-0.00386445	63.8926	-0.00386445	63.3232	-0.00386445	62.2646	-0.00386445	62.1801	-0.00386445	61.4729	-0.00386445	228740	-0.00386445	225429	-0.00386445	223085	-0.00386445	220158
-0.0035	-0.0755187	-0.0035	-1.17839	-0.0035	-0.0717336	-0.0035	-1.17461	-0.0035	-0.0679347	-0.0035	-1.17081	-0.0035	-0.0639843	-0.0035	-1.16686	-0.0035	-0.0598714	-0.0035	-1.16275	-0.0035	-0.0556417	-0.0035	-1.15852	-0.0035	-0.0513529	-0.0035	-1.15423	-0.0035	64.9515	-0.0035	64.1648	-0.0035	63.7886	-0.0035	63.248	-0.0035	62.4356	-0.0035	62.4046	-0.0035	62.0194	-0.0035	238133	-0.0035	235556	-0.0035	234087	-0.0035	231782
-0.00344041	-0.0756787	-0.00344041	-1.18051	-0.00344041	-0.0718863	-0.00344041	-1.17672	-0.00344041	-0.0680858	-0.00344041	-1.17292	-0.00344041	-0.0641254	-0.00344041	-1.16896	-0.00344041	-0.0600063	-0.00344041	-1.16484	-0.00344041	-0.0557678	-0.00344041	-1.1606	-0.00344041	-0.0514728	-0.00344041	-1.1563	-0.00344041	65.0861	-0.00344041	64.3569	-0.00344041	63.9608	-0.00344041	63.3997	-0.00344041	62.611	-0.00344041	62.5662	-0.00344041	62.2251	-0.00344041	237409	-0.00344041	235082	-0.00344041	233765	-0.00344041	231695
-0.00342973	-0.0757073	-0.00342973	-1.18089	-0.00342973	-0.0719136	-0.00342973	-1.1771	-0.00342973	-0.0681129	-0.00342973	-1.1733	-0.00342973	-0.0641507	-0.00342973	-1.16933	-0.00342973	-0.0600305	-0.00342973	-1.16521	-0.00342973	-0.0557904	-0.00342973	-1.16097	-0.00342973	-0.0514943	-0.00342973	-1.15668	-0.00342973	65.1102	-0.00342973	64.3914	-0.00342973	63.9916	-0.00342973	63.4268	-0.00342973	62.6424	-0.00342973	62.5952	-0.00342973	62.262	-0.00342973	237279	-0.00342973	234997	-0.00342973	233707	-0.00342973	231680
-0.00336445	-0.0760691	-0.00336445	-1.1834	-0.00336445	-0.0722547	-0.00336445	-1.17958	-0.00336445	-0.0684414	-0.00336445	-1.17577	-0.00336445	-0.0644583	-0.00336445	-1.17179	-0.00336445	-0.0603218	-0.00336445	-1.16765	-0.00336445	-0.0560633	-0.00336445	-1.16339	-0.00336445	-0.051753	-0.00336445	-1.15908	-0.00336445	65.257	-0.00336445	64.6011	-0.00336445	64.1794	-0.00336445	63.5922	-0.00336445	62.8339	-0.00336445	62.7715	-0.00336445	62.4866	-0.00336445	238577	-0.00336445	236606	-0.00336445	235487	-0.00336445	233743
-0.003	-0.0778449	-0.003	-1.19715	-0.003	-0.0739205	-0.003	-1.19323	-0.003	-0.0700389	-0.003	-1.18934	-0.003	-0.0659439	-0.003	-1.18525	-0.003	-0.0617192	-0.003	-1.18102	-0.003	-0.0573622	-0.003	-1.17667	-0.003	-0.0529756	-0.003	-1.17228	-0.003	66.0802	-0.003	65.7761	-0.003	65.2321	-0.003	64.5197	-0.003	63.9068	-0.003	63.7602	-0.003	63.7446	-0.003	242823	-0.003	242407	-0.003	242075	-0.003	241663
-0.00298933	-0.078027	-0.00298933	-1.19741	-0.00298933	-0.0741047	-0.00298933	-1.19348	-0.00298933	-0.0702242	-0.00298933	-1.1896	-0.00298933	-0.0661307	-0.00298933	-1.18551	-0.00298933	-0.0619075	-0.00298933	-1.18129	-0.00298933	-0.0575523	-0.00298933	-1.17693	-0.00298933	-0.0531671	-0.00298933	-1.17255	-0.00298933	66.3383	-0.00298933	66.0508	-0.00298933	65.5019	-0.00298933	64.792	-0.00298933	64.1787	-0.00298933	64.0277	-0.00298933	64.0173	-0.00298933	242659	-0.00298933	242281	-0.00298933	241969	-0.00298933	241591
-0.00292973	-0.0790434	-0.00292973	-1.19884	-0.00292973	-0.0751335	-0.00292973	-1.19493	-0.00292973	-0.0712585	-0.00292973	-1.19105	-0.00292973	-0.0671732	-0.00292973	-1.18697	-0.00292973	-0.0629586	-0.00292973	-1.18275	-0.00292973	-0.0586135	-0.00292973	-1.17841	-0.00292973	-0.0542366	-0.00292973	-1.17403	-0.00292973	67.7789	-0.00292973	67.5843	-0.00292973	67.0084	-0.00292973	66.3126	-0.00292973	65.6964	-0.00292973	65.5212	-0.00292973	65.5397	-0.00292973	241742	-0.00292973	241574	-0.00292973	241378	-0.00292973	241191
-0.00286445	-0.0803455	-0.00286445	-1.20059	-0.00286445	-0.076438	-0.00286445	-1.19669	-0.00286445	-0.0725581	-0.00286445	-1.19281	-0.00286445	-0.0684717	-0.00286445	-1.18872	-0.00286445	-0.0642582	-0.00286445	-1.18451	-0.00286445	-0.059917	-0.00286445	-1.18016	-0.00286445	-0.0555428	-0.00286445	-1.17579	-0.00286445	69.3572	-0.00286445	69.2642	-0.00286445	68.6587	-0.00286445	67.9783	-0.00286445	67.359	-0.00286445	67.1574	-0.00286445	67.2074	-0.00286445	242114	-0.00286445	242242	-0.00286445	242196	-0.00286445	242263
-0.0025	-0.0873987	-0.0025	-1.21018	-0.0025	-0.0835056	-0.0025	-1.20629	-0.0025	-0.0795983	-0.0025	-1.20238	-0.0025	-0.075505	-0.0025	-1.19829	-0.0025	-0.0712961	-0.0025	-1.19408	-0.0025	-0.0669744	-0.0025	-1.18976	-0.0025	-0.0626135	-0.0025	-1.18539	-0.0025	78.168	-0.0025	78.6426	-0.0025	77.8718	-0.0025	77.2775	-0.0025	76.6409	-0.0025	76.2915	-0.0025	76.5178	-0.0025	242391	-0.0025	243956	-0.0025	244602	-0.0025	245843
-0.00244041	-0.088565	-0.00244041	-1.21142	-0.00244041	-0.0846866	-0.00244041	-1.20754	-0.00244041	-0.0807881	-0.00244041	-1.20364	-0.00244041	-0.0767055	-0.00244041	-1.19956	-0.00244041	-0.0725073	-0.00244041	-1.19536	-0.00244041	-0.0681972	-0.00244041	-1.19105	-0.00244041	-0.0638464	-0.00244041	-1.1867	-0.00244041	79.4283	-0.00244041	79.9734	-0.00244041	79.2316	-0.00244041	78.6379	-0.00244041	77.9931	-0.00244041	77.6057	-0.00244041	77.8004	-0.00244041	241029	-0.00244041	242633	-0.00244041	243339	-0.00244041	244622
-0.00242973	-0.0887739	-0.00242973	-1.21164	-0.00242973	-0.0848982	-0.00242973	-1.20777	-0.00242973	-0.0810012	-0.00242973	-1.20387	-0.00242973	-0.0769206	-0.00242973	-1.19979	-0.00242973	-0.0727243	-0.00242973	-1.19559	-0.00242973	-0.0684163	-0.00242973	-1.19128	-0.00242973	-0.0640672	-0.00242973	-1.18693	-0.00242973	79.6541	-0.00242973	80.2118	-0.00242973	79.4751	-0.00242973	78.8816	-0.00242973	78.2354	-0.00242973	77.841	-0.00242973	78.0301	-0.00242973	240785	-0.00242973	242397	-0.00242973	243112	-0.00242973	244404
-0.00236445	-0.0902358	-0.00236445	-1.21318	-0.00236445	-0.0863685	-0.00236445	-1.20932	-0.00236445	-0.0824727	-0.00236445	-1.20542	-0.00236445	-0.0783966	-0.00236445	-1.20135	-0.00236445	-0.0742058	-0.00236445	-1.19715	-0.00236445	-0.0699049	-0.00236445	-1.19285	-0.00236445	-0.065562	-0.00236445	-1.18851	-0.00236445	81.0351	-0.00236445	81.67	-0.00236445	80.965	-0.00236445	80.3722	-0.00236445	79.7169	-0.00236445	79.2809	-0.00236445	79.4355	-0.00236445	240175	-0.00236445	241886	-0.00236445	242712	-0.00236445	244094
-0.002	-0.0982096	-0.002	-1.22161	-0.002	-0.0943884	-0.002	-1.21779	-0.002	-0.0904995	-0.002	-1.2139	-0.002	-0.0864476	-0.002	-1.20985	-0.002	-0.0822859	-0.002	-1.20569	-0.002	-0.0780232	-0.002	-1.20142	-0.002	-0.0737133	-0.002	-1.19711	-0.002	88.7432	-0.002	89.8093	-0.002	89.281	-0.002	88.6923	-0.002	87.9868	-0.002	87.3177	-0.002	87.2796	-0.002	235743	-0.002	237899	-0.002	239243	-0.002	241028
-0.00194041	-0.0993987	-0.00194041	-1.22282	-0.00194041	-0.0955924	-0.00194041	-1.21902	-0.00194041	-0.0917137	-0.00194041	-1.21514	-0.00194041	-0.0876732	-0.00194041	-1.2111	-0.00194041	-0.0835225	-0.00194041	-1.20695	-0.00194041	-0.0792712	-0.00194041	-1.20269	-0.00194041	-0.0749713	-0.00194041	-1.19839	-0.00194041	89.6963	-0.00194041	90.8114	-0.00194041	90.3467	-0.00194041	89.7496	-0.00194041	89.0391	-0.00194041	88.3258	-0.00194041	88.2261	-0.00194041	235048	-0.00194041	237197	-0.00194041	238559	-0.00194041	240343
-0.00192973	-0.0996117	-0.00192973	-1.22304	-0.00192973	-0.0958081	-0.00192973	-1.21924	-0.00192973	-0.0919312	-0.00192973	-1.21536	-0.00192973	-0.0878927	-0.00192973	-1.21132	-0.00192973	-0.083744	-0.00192973	-1.20717	-0.00192973	-0.0794948	-0.00192973	-1.20292	-0.00192973	-0.0751966	-0.00192973	-1.19862	-0.00192973	89.867	-0.00192973	90.9909	-0.00192973	90.5376	-0.00192973	89.939	-0.00192973	89.2275	-0.00192973	88.5064	-0.00192973	88.3957	-0.00192973	234924	-0.00192973	237072	-0.00192973	238436	-0.00192973	240221
-0.00186445	-0.101092	-0.00186445	-1.22455	-0.00186445	-0.0972994	-0.00186445	-1.22075	-0.00186445	-0.0934276	-0.00186445	-1.21688	-0.00186445	-0.0893961	-0.00186445	-1.21285	-0.00186445	-0.0852548	-0.00186445	-1.20871	-0.00186445	-0.0810138	-0.00186445	-1.20447	-0.00186445	-0.0767228	-0.00186445	-1.20018	-0.00186445	90.9113	-0.00186445	92.0889	-0.00186445	91.7052	-0.00186445	91.0973	-0.00186445	90.3804	-0.00186445	89.6109	-0.00186445	89.4327	-0.00186445	234855	-0.00186445	237045	-0.00186445	238475	-0.00186445	240300
-0.0015	-0.109194	-0.0015	-1.23279	-0.0015	-0.10546	-0.0015	-1.22906	-0.0015	-0.101616	-0.0015	-1.22522	-0.0015	-0.0976231	-0.0015	-1.22122	-0.0015	-0.0935217	-0.0015	-1.21712	-0.0015	-0.0893253	-0.0015	-1.21292	-0.0015	-0.0850729	-0.0015	-1.20867	-0.0015	96.7404	-0.0015	98.2177	-0.0015	98.223	-0.0015	97.5633	-0.0015	96.8155	-0.0015	95.7764	-0.0015	95.2212	-0.0015	233695	-0.0015	236039	-0.0015	237750	-0.0015	239711
-0.00144041	-0.110422	-0.00144041	-1.23403	-0.00144041	-0.106702	-0.00144041	-1.23031	-0.00144041	-0.102869	-0.00144041	-1.22648	-0.00144041	-0.0988865	-0.00144041	-1.22249	-0.00144041	-0.0947955	-0.00144041	-1.2184	-0.00144041	-0.0906095	-0.00144041	-1.21422	-0.00144041	-0.0863661	-0.00144041	-1.20997	-0.00144041	97.4979	-0.00144041	99.005	-0.00144041	99.062	-0.00144041	98.3916	-0.00144041	97.6357	-0.00144041	96.5521	-0.00144041	95.9392	-0.00144041	233837	-0.00144041	236145	-0.00144041	237840	-0.00144041	239772
-0.00142973	-0.110642	-0.00142973	-1.23425	-0.00142973	-0.106925	-0.00142973	-1.23053	-0.00142973	-0.103093	-0.00142973	-1.2267	-0.00142973	-0.0991128	-0.00142973	-1.22272	-0.00142973	-0.0950237	-0.00142973	-1.21863	-0.00142973	-0.0908396	-0.00142973	-1.21445	-0.00142973	-0.0865977	-0.00142973	-1.21021	-0.00142973	97.6336	-0.00142973	99.146	-0.00142973	99.2123	-0.00142973	98.54	-0.00142973	97.7826	-0.00142973	96.691	-0.00142973	96.0678	-0.00142973	233862	-0.00142973	236164	-0.00142973	237856	-0.00142973	239783
-0.00136445	-0.112161	-0.00136445	-1.23578	-0.00136445	-0.108456	-0.00136445	-1.23207	-0.00136445	-0.104631	-0.00136445	-1.22825	-0.00136445	-0.100658	-0.00136445	-1.22427	-0.00136445	-0.0965769	-0.00136445	-1.22019	-0.00136445	-0.0924007	-0.00136445	-1.21602	-0.00136445	-0.0881656	-0.00136445	-1.21178	-0.00136445	98.4636	-0.00136445	100.009	-0.00136445	100.132	-0.00136445	99.4477	-0.00136445	98.6813	-0.00136445	97.541	-0.00136445	96.8545	-0.00136445	234611	-0.00136445	236921	-0.00136445	238642	-0.00136445	240575
-0.001	-0.120495	-0.001	-1.24415	-0.001	-0.116852	-0.001	-1.24051	-0.001	-0.113065	-0.001	-1.23672	-0.001	-0.109135	-0.001	-1.23279	-0.001	-0.105096	-0.001	-1.22876	-0.001	-0.100963	-0.001	-1.22462	-0.001	-0.0967639	-0.001	-1.22042	-0.001	103.096	-0.001	104.823	-0.001	105.263	-0.001	104.514	-0.001	103.697	-0.001	102.285	-0.001	101.246	-0.001	238122	-0.001	240408	-0.001	242211	-0.001	244105
-0.000940409	-0.121791	-0.000940409	-1.24545	-0.000940409	-0.118161	-0.000940409	-1.24182	-0.000940409	-0.114385	-0.000940409	-1.23805	-0.000940409	-0.110464	-0.000940409	-1.23412	-0.000940409	-0.106434	-0.000940409	-1.2301	-0.000940409	-0.10231	-0.000940409	-1.22597	-0.000940409	-0.0981189	-0.000940409	-1.22178	-0.000940409	103.566	-0.000940409	105.299	-0.000940409	105.754	-0.000940409	104.993	-0.000940409	104.159	-0.000940409	102.711	-0.000940409	101.633	-0.000940409	239180	-0.000940409	241412	-0.000940409	243173	-0.000940409	245016
-0.000929734	-0.122023	-0.000929734	-1.24568	-0.000929734	-0.118395	-0.000929734	-1.24206	-0.000929734	-0.114621	-0.000929734	-1.23828	-0.000929734	-0.110702	-0.000929734	-1.23436	-0.000929734	-0.106674	-0.000929734	-1.23034	-0.000929734	-0.102551	-0.000929734	-1.22621	-0.000929734	-0.0983616	-0.000929734	-1.22202	-0.000929734	103.65	-0.000929734	105.384	-0.000929734	105.842	-0.000929734	105.079	-0.000929734	104.242	-0.000929734	102.787	-0.000929734	101.703	-0.000929734	239370	-0.000929734	241592	-0.000929734	243346	-0.000929734	245179
-0.000864449	-0.123618	-0.000864449	-1.24728	-0.000864449	-0.120001	-0.000864449	-1.24366	-0.000864449	-0.116235	-0.000864449	-1.2399	-0.000864449	-0.112323	-0.000864449	-1.23599	-0.000864449	-0.108302	-0.000864449	-1.23196	-0.000864449	-0.104186	-0.000864449	-1.22785	-0.000864449	-0.100002	-0.000864449	-1.22366	-0.000864449	104.164	-0.000864449	105.906	-0.000864449	106.38	-0.000864449	105.604	-0.000864449	104.748	-0.000864449	103.254	-0.000864449	102.128	-0.000864449	241046	-0.000864449	243254	-0.000864449	245007	-0.000864449	246824
-0.0005	-0.132381	-0.0005	-1.25605	-0.0005	-0.128824	-0.0005	-1.2525	-0.0005	-0.125099	-0.0005	-1.24877	-0.0005	-0.121227	-0.0005	-1.2449	-0.0005	-0.117245	-0.0005	-1.24092	-0.0005	-0.113166	-0.0005	-1.23684	-0.0005	-0.109011	-0.0005	-1.23268	-0.0005	107.035	-0.0005	108.816	-0.0005	109.385	-0.0005	108.535	-0.0005	107.574	-0.0005	105.859	-0.0005	104.499	-0.0005	249820	-0.0005	251889	-0.0005	253566	-0.0005	255218
-0.000440409	-0.133782	-0.000440409	-1.25745	-0.000440409	-0.130237	-0.000440409	-1.25391	-0.000440409	-0.12652	-0.000440409	-1.25019	-0.000440409	-0.122657	-0.000440409	-1.24633	-0.000440409	-0.118683	-0.000440409	-1.24235	-0.000440409	-0.11461	-0.000440409	-1.23828	-0.000440409	-0.110461	-0.000440409	-1.23413	-0.000440409	107.168	-0.000440409	108.93	-0.000440409	109.481	-0.000440409	108.62	-0.000440409	107.631	-0.000440409	105.896	-0.000440409	104.517	-0.000440409	251886	-0.000440409	253889	-0.000440409	255504	-0.000440409	257088
-0.000429734	-0.134033	-0.000429734	-1.25771	-0.000429734	-0.13049	-0.000429734	-1.25416	-0.000429734	-0.126775	-0.000429734	-1.25045	-0.000429734	-0.122913	-0.000429734	-1.24659	-0.000429734	-0.11894	-0.000429734	-1.24261	-0.000429734	-0.114869	-0.000429734	-1.23854	-0.000429734	-0.110721	-0.000429734	-1.23439	-0.000429734	107.192	-0.000429734	108.95	-0.000429734	109.499	-0.000429734	108.635	-0.000429734	107.641	-0.000429734	105.902	-0.000429734	104.52	-0.000429734	252256	-0.000429734	254247	-0.000429734	255851	-0.000429734	257423
-0.000364449	-0.135748	-0.000364449	-1.25942	-0.000364449	-0.132214	-0.000364449	-1.25589	-0.000364449	-0.128507	-0.000364449	-1.25218	-0.000364449	-0.124651	-0.000364449	-1.24832	-0.000364449	-0.120683	-0.000364449	-1.24436	-0.000364449	-0.116617	-0.000364449	-1.24029	-0.000364449	-0.112473	-0.000364449	-1.23615	-0.000364449	107.337	-0.000364449	109.075	-0.000364449	109.604	-0.000364449	108.727	-0.000364449	107.703	-0.000364449	105.943	-0.000364449	104.54	-0.000364449	254961	-0.000364449	256924	-0.000364449	258503	-0.000364449	260041
1.32349e-19	-0.145178	1.32349e-19	-1.26885	1.32349e-19	-0.141698	1.32349e-19	-1.26537	1.32349e-19	-0.138029	1.32349e-19	-1.2617	1.32349e-19	-0.134207	1.32349e-19	-1.25788	1.32349e-19	-0.13027	1.32349e-19	-1.25394	1.32349e-19	-0.126231	1.32349e-19	-1.2499	1.32349e-19	-0.122106	1.32349e-19	-1.24578	1.32349e-19	108.147	1.32349e-19	109.77	1.32349e-19	110.192	1.32349e-19	109.243	1.32349e-19	108.049	1.32349e-19	106.169	1.32349e-19	104.648	1.32349e-19	269570	1.32349e-19	271314	1.32349e-19	272693	1.32349e-19	273970
5.9591e-05	-0.146726	5.9591e-05	-1.2704	5.9591e-05	-0.143257	5.9591e-05	-1.26693	5.9591e-05	-0.139595	5.9591e-05	-1.26327	5.9591e-05	-0.135779	5.9591e-05	-1.25945	5.9591e-05	-0.131849	5.9591e-05	-1.25552	5.9591e-05	-0.127814	5.9591e-05	-1.25149	5.9591e-05	-0.123693	5.9591e-05	-1.24737	5.9591e-05	107.937	5.9591e-05	109.518	5.9591e-05	109.91	5.9591e-05	108.952	5.9591e-05	107.724	5.9591e-05	105.841	5.9591e-05	104.312	5.9591e-05	272753	5.9591e-05	274424	5.9591e-05	275729	5.9591e-05	276926
7.02657e-05	-0.147004	7.02657e-05	-1.27068	7.02657e-05	-0.143536	7.02657e-05	-1.26721	7.02657e-05	-0.139875	7.02657e-05	-1.26355	7.02657e-05	-0.136061	7.02657e-05	-1.25973	7.02657e-05	-0.132132	7.02657e-05	-1.25581	7.02657e-05	-0.128097	7.02657e-05	-1.25177	7.02657e-05	-0.123977	7.02657e-05	-1.24765	7.02657e-05	107.9	7.02657e-05	109.473	7.02657e-05	109.859	7.02657e-05	108.9	7.02657e-05	107.665	7.02657e-05	105.783	7.02657e-05	104.252	7.02657e-05	273323	7.02657e-05	274981	7.02657e-05	276272	7.02657e-05	277455
0.000135551	-0.148889	0.000135551	-1.27256	0.000135551	-0.145429	0.000135551	-1.2691	0.000135551	-0.141774	0.000135551	-1.26545	0.000135551	-0.137964	0.000135551	-1.26164	0.000135551	-0.134038	0.000135551	-1.25771	0.000135551	-0.130006	0.000135551	-1.25368	0.000135551	-0.125887	0.000135551	-1.24956	0.000135551	107.671	0.000135551	109.196	0.000135551	109.551	0.000135551	108.581	0.000135551	107.309	0.000135551	105.424	0.000135551	103.885	0.000135551	277178	0.000135551	278794	0.000135551	280045	0.000135551	281178
0.0005	-0.159263	0.0005	-1.28293	0.0005	-0.155849	0.0005	-1.27952	0.0005	-0.152225	0.0005	-1.2759	0.0005	-0.148438	0.0005	-1.27211	0.0005	-0.144532	0.0005	-1.2682	0.0005	-0.140513	0.0005	-1.26418	0.0005	-0.1364	0.0005	-1.26007	0.0005	106.391	0.0005	107.652	0.0005	107.828	0.0005	106.803	0.0005	105.32	0.0005	103.423	0.0005	101.833	0.0005	298295	0.0005	299631	0.0005	300592	0.0005	301386
0.000559591	-0.161009	0.000559591	-1.28468	0.000559591	-0.157603	0.000559591	-1.28127	0.000559591	-0.153984	0.000559591	-1.27765	0.000559591	-0.150202	0.000559591	-1.27387	0.000559591	-0.146299	0.000559591	-1.26997	0.000559591	-0.142282	0.000559591	-1.26595	0.000559591	-0.13817	0.000559591	-1.26184	0.000559591	105.845	0.000559591	107.045	0.000559591	107.196	0.000559591	106.169	0.000559591	104.654	0.000559591	102.769	0.000559591	101.18	0.000559591	302723	0.000559591	303980	0.000559591	304860	0.000559591	305566
0.000570266	-0.161321	0.000570266	-1.28499	0.000570266	-0.157917	0.000570266	-1.28159	0.000570266	-0.154299	0.000570266	-1.27797	0.000570266	-0.150518	0.000570266	-1.27419	0.000570266	-0.146616	0.000570266	-1.27029	0.000570266	-0.142599	0.000570266	-1.26627	0.000570266	-0.138487	0.000570266	-1.26216	0.000570266	105.747	0.000570266	106.936	0.000570266	107.083	0.000570266	106.056	0.000570266	104.535	0.000570266	102.652	0.000570266	101.062	0.000570266	303516	0.000570266	304759	0.000570266	305624	0.000570266	306314
0.000635551	-0.163434	0.000635551	-1.2871	0.000635551	-0.160036	0.000635551	-1.28371	0.000635551	-0.156422	0.000635551	-1.28009	0.000635551	-0.152643	0.000635551	-1.27631	0.000635551	-0.148741	0.000635551	-1.27241	0.000635551	-0.144724	0.000635551	-1.26839	0.000635551	-0.14061	0.000635551	-1.26428	0.000635551	105.149	0.000635551	106.271	0.000635551	106.391	0.000635551	105.362	0.000635551	103.806	0.000635551	101.936	0.000635551	100.347	0.000635551	308659	0.000635551	309851	0.000635551	310664	0.000635551	311290
0.001	-0.17507	0.001	-1.29873	0.001	-0.171707	0.001	-1.29537	0.001	-0.168112	0.001	-1.29177	0.001	-0.164343	0.001	-1.288	0.001	-0.160446	0.001	-1.28411	0.001	-0.156425	0.001	-1.28008	0.001	-0.152302	0.001	-1.27596	0.001	101.811	0.001	102.557	0.001	102.529	0.001	101.487	0.001	99.7335	0.001	97.9376	0.001	96.3514	0.001	337061	0.001	337921	0.001	338388	0.001	338609
0.00105959	-0.177072	0.00105959	-1.30072	0.00105959	-0.173715	0.00105959	-1.29737	0.00105959	-0.170124	0.00105959	-1.29378	0.00105959	-0.166357	0.00105959	-1.29001	0.00105959	-0.16246	0.00105959	-1.28611	0.00105959	-0.158437	0.00105959	-1.28209	0.00105959	-0.154311	0.00105959	-1.27796	0.00105959	100.948	0.00105959	101.625	0.00105959	101.574	0.00105959	100.541	0.00105959	98.772	0.00105959	97.0048	0.00105959	95.4319	0.00105959	342882	0.00105959	343660	0.00105959	344044	0.00105959	344171
0.00107027	-0.177431	0.00107027	-1.30108	0.00107027	-0.174075	0.00107027	-1.29773	0.00107027	-0.170484	0.00107027	-1.29414	0.00107027	-0.166717	0.00107027	-1.29037	0.00107027	-0.162821	0.00107027	-1.28647	0.00107027	-0.158798	0.00107027	-1.28245	0.00107027	-0.154672	0.00107027	-1.27832	0.00107027	100.793	0.00107027	101.458	0.00107027	101.403	0.00107027	100.372	0.00107027	98.5997	0.00107027	96.8377	0.00107027	95.2672	0.00107027	343925	0.00107027	344688	0.00107027	345057	0.00107027	345167
0.00113555	-0.179839	0.00113555	-1.30348	0.00113555	-0.176488	0.00113555	-1.30013	0.00113555	-0.172898	0.00113555	-1.29654	0.00113555	-0.16913	0.00113555	-1.29277	0.00113555	-0.16523	0.00113555	-1.28887	0.00113555	-0.161203	0.00113555	-1.28485	0.00113555	-0.157071	0.00113555	-1.28071	0.00113555	99.8476	0.00113555	100.437	0.00113555	100.357	0.00113555	99.3358	0.00113555	97.5464	0.00113555	95.8159	0.00113555	94.26	0.00113555	350516	0.00113555	351218	0.00113555	351526	0.00113555	351559
0.0015	-0.193108	0.0015	-1.31671	0.0015	-0.189779	0.0015	-1.31338	0.0015	-0.186195	0.0015	-1.30979	0.0015	-0.182421	0.0015	-1.30602	0.0015	-0.178506	0.0015	-1.30211	0.0015	-0.174454	0.0015	-1.29805	0.0015	-0.170292	0.0015	-1.29389	0.0015	94.5695	0.0015	94.739	0.0015	94.5182	0.0015	93.5519	0.0015	91.6659	0.0015	90.1111	0.0015	88.6368	0.0015	387080	0.0015	387404	0.0015	387330	0.0015	386897
0.00155959	-0.19544	0.00155959	-1.31902	0.00155959	-0.192113	0.00155959	-1.31569	0.00155959	-0.18853	0.00155959	-1.31211	0.00155959	-0.184755	0.00155959	-1.30833	0.00155959	-0.180837	0.00155959	-1.30441	0.00155959	-0.17678	0.00155959	-1.30036	0.00155959	-0.172611	0.00155959	-1.29619	0.00155959	93.4645	0.00155959	93.5689	0.00155959	93.3169	0.00155959	92.3695	0.00155959	90.4983	0.00155959	88.9828	0.00155959	87.5295	0.00155959	394479	0.00155959	394718	0.00155959	394555	0.00155959	394023
0.00157027	-0.195857	0.00157027	-1.31943	0.00157027	-0.192531	0.00157027	-1.3161	0.00157027	-0.188949	0.00157027	-1.31252	0.00157027	-0.185173	0.00157027	-1.30874	0.00157027	-0.181254	0.00157027	-1.30483	0.00157027	-0.177196	0.00157027	-1.30077	0.00157027	-0.173026	0.00157027	-1.2966	0.00157027	93.2665	0.00157027	93.3593	0.00157027	93.1017	0.00157027	92.1577	0.00157027	90.2891	0.00157027	88.7807	0.00157027	87.3312	0.00157027	395804	0.00157027	396028	0.00157027	395849	0.00157027	395299
0.00163555	-0.198641	0.00163555	-1.32219	0.00163555	-0.195316	0.00163555	-1.31886	0.00163555	-0.191732	0.00163555	-1.31528	0.00163555	-0.187952	0.00163555	-1.3115	0.00163555	-0.184026	0.00163555	-1.30757	0.00163555	-0.179959	0.00163555	-1.3035	0.00163555	-0.175779	0.00163555	-1.29932	0.00163555	92.0559	0.00163555	92.0774	0.00163555	91.7857	0.00163555	90.8624	0.00163555	89.0099	0.00163555	87.5446	0.00163555	86.1181	0.00163555	404024	0.00163555	404178	0.00163555	403926	0.00163555	403289
0.002	-0.213986	0.002	-1.33739	0.002	-0.210668	0.002	-1.33407	0.002	-0.207075	0.002	-1.33047	0.002	-0.203269	0.002	-1.32667	0.002	-0.199303	0.002	-1.3227	0.002	-0.195187	0.002	-1.31859	0.002	-0.19095	0.002	-1.31435	0.002	85.2976	0.002	84.9211	0.002	84.4388	0.002	83.6311	0.002	81.8687	0.002	80.6441	0.002	79.346	0.002	449763	0.002	449496	0.002	448803	0.002	447645
0.00201067	-0.21448	0.00201067	-1.33787	0.00201067	-0.211161	0.00201067	-1.33455	0.00201067	-0.207568	0.00201067	-1.33095	0.00201067	-0.203761	0.00201067	-1.32715	0.00201067	-0.199793	0.00201067	-1.32318	0.00201067	-0.195676	0.00201067	-1.31906	0.00201067	-0.191437	0.00201067	-1.31482	0.00201067	85.0777	0.00201067	84.6912	0.00201067	84.2034	0.00201067	83.3991	0.00201067	81.6447	0.00201067	80.4276	0.00201067	79.1314	0.00201067	451412	0.00201067	451128	0.00201067	450418	0.00201067	449240
0.00207027	-0.217235	0.00207027	-1.34055	0.00207027	-0.213917	0.00207027	-1.33723	0.00207027	-0.210321	0.00207027	-1.33363	0.00207027	-0.206509	0.00207027	-1.32982	0.00207027	-0.202533	0.00207027	-1.32585	0.00207027	-0.198406	0.00207027	-1.32172	0.00207027	-0.194157	0.00207027	-1.31747	0.00207027	83.8501	0.00207027	83.4075	0.00207027	82.8896	0.00207027	82.1039	0.00207027	80.3942	0.00207027	79.219	0.00207027	77.9336	0.00207027	460617	0.00207027	460243	0.00207027	459431	0.00207027	458148
0.00213555	-0.220498	0.00213555	-1.34373	0.00213555	-0.217177	0.00213555	-1.34041	0.00213555	-0.213575	0.00213555	-1.33681	0.00213555	-0.209754	0.00213555	-1.33299	0.00213555	-0.205766	0.00213555	-1.329	0.00213555	-0.201625	0.00213555	-1.32486	0.00213555	-0.19736	0.00213555	-1.32059	0.00213555	82.5053	0.00213555	82.0013	0.00213555	81.4503	0.00213555	80.6849	0.00213555	79.0243	0.00213555	77.8949	0.00213555	76.6214	0.00213555	470687	0.00213555	470232	0.00213555	469327	0.00213555	467945
0.0025	-0.238488	0.0025	-1.36127	0.0025	-0.235155	0.0025	-1.35794	0.0025	-0.231525	0.0025	-1.35431	0.0025	-0.227655	0.0025	-1.35044	0.0025	-0.223597	0.0025	-1.34638	0.0025	-0.21938	0.0025	-1.34216	0.0025	-0.215029	0.0025	-1.33781	0.0025	74.998	0.0025	74.1508	0.0025	73.4154	0.0025	72.7634	0.0025	71.3765	0.0025	70.5033	0.0025	69.2957	0.0025	526832	0.0025	525904	0.0025	524454	0.0025	522496
0.00255959	-0.241906	0.00255959	-1.36427	0.00255959	-0.238569	0.00255959	-1.36094	0.00255959	-0.234932	0.00255959	-1.3573	0.00255959	-0.231053	0.00255959	-1.35342	0.00255959	-0.226981	0.00255959	-1.34935	0.00255959	-0.22275	0.00255959	-1.34512	0.00255959	-0.218382	0.00255959	-1.34075	0.00255959	73.8062	0.00255959	72.9121	0.00255959	72.1661	0.00255959	71.5203	0.00255959	70.1897	0.00255959	69.3524	0.00255959	68.1478	0.00255959	538106	0.00255959	537076	0.00255959	535513	0.00255959	533438
0.00257027	-0.242519	0.00257027	-1.36481	0.00257027	-0.239181	0.00257027	-1.36147	0.00257027	-0.235542	0.00257027	-1.35783	0.00257027	-0.231662	0.00257027	-1.35395	0.00257027	-0.227587	0.00257027	-1.34988	0.00257027	-0.223353	0.00257027	-1.34565	0.00257027	-0.218983	0.00257027	-1.34128	0.00257027	73.5927	0.00257027	72.6902	0.00257027	71.9423	0.00257027	71.2976	0.00257027	69.9771	0.00257027	69.1463	0.00257027	67.9422	0.00257027	540125	0.00257027	539078	0.00257027	537495	0.00257027	535397
0.00263555	-0.246515	0.00263555	-1.36835	0.00263555	-0.243172	0.00263555	-1.36501	0.00263555	-0.239523	0.00263555	-1.36136	0.00263555	-0.235628	0.00263555	-1.35747	0.00263555	-0.231535	0.00263555	-1.35337	0.00263555	-0.227281	0.00263555	-1.34912	0.00263555	-0.222888	0.00263555	-1.34473	0.00263555	72.287	0.00263555	71.3332	0.00263555	70.5734	0.00263555	69.9356	0.00263555	68.6767	0.00263555	67.8853	0.00263555	66.6845	0.00263555	552280	0.00263555	551133	0.00263555	549435	0.00263555	547222
0.003	-0.268583	0.003	-1.38789	0.003	-0.265205	0.003	-1.38451	0.003	-0.2615	0.003	-1.3808	0.003	-0.25753	0.003	-1.37683	0.003	-0.253333	0.003	-1.37264	0.003	-0.248968	0.003	-1.36827	0.003	-0.244453	0.003	-1.36376	0.003	64.9984	0.003	63.7579	0.003	62.9327	0.003	62.333	0.003	61.4182	0.003	60.8468	0.003	59.6642	0.003	620167	0.003	618449	0.003	616102	0.003	613221
0.00305959	-0.273374	0.00305959	-1.39072	0.00305959	-0.269987	0.00305959	-1.38733	0.00305959	-0.26627	0.00305959	-1.38362	0.00305959	-0.262285	0.00305959	-1.37963	0.00305959	-0.258068	0.00305959	-1.37541	0.00305959	-0.253682	0.00305959	-1.37103	0.00305959	-0.249142	0.00305959	-1.36649	0.00305959	64.059	0.00305959	62.7848	0.00305959	61.9609	0.00305959	61.3581	0.00305959	60.4928	0.00305959	59.9487	0.00305959	58.7983	0.00305959	633716	0.00305959	631873	0.00305959	629403	0.00305959	626379
0.00307027	-0.274232	0.00307027	-1.39123	0.00307027	-0.270844	0.00307027	-1.38784	0.00307027	-0.267124	0.00307027	-1.38412	0.00307027	-0.263137	0.00307027	-1.38013	0.00307027	-0.258916	0.00307027	-1.37591	0.00307027	-0.254526	0.00307027	-1.37152	0.00307027	-0.249982	0.00307027	-1.36698	0.00307027	63.8907	0.00307027	62.6105	0.00307027	61.7869	0.00307027	61.1835	0.00307027	60.327	0.00307027	59.7878	0.00307027	58.6432	0.00307027	636143	0.00307027	634278	0.00307027	631785	0.00307027	628736
0.00313555	-0.279733	0.00313555	-1.39458	0.00313555	-0.276333	0.00313555	-1.39118	0.00313555	-0.272597	0.00313555	-1.38745	0.00313555	-0.26859	0.00313555	-1.38344	0.00313555	-0.264342	0.00313555	-1.37919	0.00313555	-0.259925	0.00313555	-1.37478	0.00313555	-0.255348	0.00313555	-1.3702	0.00313555	62.8614	0.00313555	61.5442	0.00313555	60.7221	0.00313555	60.1154	0.00313555	59.313	0.00313555	58.8037	0.00313555	57.6943	0.00313555	650511	0.00313555	648511	0.00313555	645892	0.00313555	642692
0.0035	-0.310171	0.0035	-1.41304	0.0035	-0.306706	0.0035	-1.40958	0.0035	-0.302882	0.0035	-1.40576	0.0035	-0.298766	0.0035	-1.40164	0.0035	-0.294375	0.0035	-1.39725	0.0035	-0.289805	0.0035	-1.39268	0.0035	-0.285052	0.0035	-1.38793	0.0035	57.116	0.0035	55.5927	0.0035	54.7792	0.0035	54.1535	0.0035	53.6531	0.0035	53.3108	0.0035	52.3985	0.0035	730917	0.0035	728163	0.0035	724833	0.0035	720785
0.00355959	-0.315891	0.00355959	-1.41639	0.00355959	-0.312411	0.00355959	-1.41291	0.00355959	-0.308569	0.00355959	-1.40906	0.00355959	-0.30443	0.00355959	-1.40492	0.00355959	-0.300011	0.00355959	-1.40051	0.00355959	-0.295412	0.00355959	-1.39591	0.00355959	-0.290623	0.00355959	-1.39112	0.00355959	56.494	0.00355959	54.9608	0.00355959	54.1376	0.00355959	53.5166	0.00355959	53.0582	0.00355959	52.7449	0.00355959	51.9208	0.00355959	746742	0.00355959	743829	0.00355959	740355	0.00355959	736126
0.00357027	-0.316916	0.00357027	-1.41698	0.00357027	-0.313433	0.00357027	-1.4135	0.00357027	-0.309588	0.00357027	-1.40966	0.00357027	-0.305445	0.00357027	-1.40551	0.00357027	-0.301021	0.00357027	-1.40109	0.00357027	-0.296416	0.00357027	-1.39648	0.00357027	-0.291621	0.00357027	-1.39169	0.00357027	56.3826	0.00357027	54.8476	0.00357027	54.0226	0.00357027	53.4025	0.00357027	52.9516	0.00357027	52.6435	0.00357027	51.8352	0.00357027	749576	0.00357027	746635	0.00357027	743135	0.00357027	738875
0.00363555	-0.323417	0.00363555	-1.42088	0.00363555	-0.319914	0.00363555	-1.41738	0.00363555	-0.316046	0.00363555	-1.41351	0.00363555	-0.311875	0.00363555	-1.40934	0.00363555	-0.307416	0.00363555	-1.40488	0.00363555	-0.302773	0.00363555	-1.40024	0.00363555	-0.297932	0.00363555	-1.39539	0.00363555	55.7009	0.00363555	54.1552	0.00363555	53.3196	0.00363555	52.7045	0.00363555	52.2996	0.00363555	52.0233	0.00363555	51.3118	0.00363555	765993	0.00363555	762870	0.00363555	759223	0.00363555	754765
0.004	-0.359423	0.004	-1.44233	0.004	-0.355814	0.004	-1.43873	0.004	-0.351822	0.004	-1.43473	0.004	-0.347495	0.004	-1.43041	0.004	-0.342843	0.004	-1.42575	0.004	-0.337994	0.004	-1.42091	0.004	-0.332904	0.004	-1.41582	0.004	51.8966	0.004	50.2905	0.004	49.3957	0.004	48.8092	0.004	48.6609	0.004	48.5621	0.004	48.3906	0.004	858144	0.004	854027	0.004	849553	0.004	844007
0.00405959	-0.36589	0.00405959	-1.44659	0.00405959	-0.362256	0.00405959	-1.44296	0.00405959	-0.358239	0.00405959	-1.43894	0.00405959	-0.35388	0.00405959	-1.43458	0.00405959	-0.34919	0.00405959	-1.42989	0.00405959	-0.3443	0.00405959	-1.425	0.00405959	-0.339162	0.00405959	-1.41987	0.00405959	51.5701	0.00405959	49.9848	0.00405959	49.0681	0.00405959	48.504	0.00405959	48.3919	0.00405959	48.3244	0.00405959	48.2659	0.00405959	875758	0.00405959	871447	0.00405959	866781	0.00405959	861017
0.00407027	-0.367049	0.00407027	-1.44736	0.00407027	-0.363411	0.00407027	-1.44372	0.00407027	-0.359388	0.00407027	-1.4397	0.00407027	-0.355023	0.00407027	-1.43533	0.00407027	-0.350327	0.00407027	-1.43063	0.00407027	-0.34543	0.00407027	-1.42574	0.00407027	-0.340283	0.00407027	-1.42059	0.00407027	51.5117	0.00407027	49.9301	0.00407027	49.0095	0.00407027	48.4493	0.00407027	48.3437	0.00407027	48.2818	0.00407027	48.2436	0.00407027	878913	0.00407027	874568	0.00407027	869867	0.00407027	864064
0.00413555	-0.374319	0.00413555	-1.45221	0.00413555	-0.370651	0.00413555	-1.44854	0.00413555	-0.366599	0.00413555	-1.44449	0.00413555	-0.362194	0.00413555	-1.44008	0.00413555	-0.357451	0.00413555	-1.43534	0.00413555	-0.352505	0.00413555	-1.43039	0.00413555	-0.347298	0.00413555	-1.42519	0.00413555	51.1539	0.00413555	49.5951	0.00413555	48.6505	0.00413555	48.1148	0.00413555	48.0489	0.00413555	48.0212	0.00413555	48.1069	0.00413555	896628	0.00413555	892062	0.00413555	887151	0.00413555	881112
0.0045	-0.414633	0.0045	-1.47901	0.0045	-0.410803	0.0045	-1.47518	0.0045	-0.406581	0.0045	-1.47096	0.0045	-0.401961	0.0045	-1.46634	0.0045	-0.396967	0.0045	-1.46135	0.0045	-0.391749	0.0045	-1.45613	0.0045	-0.386219	0.0045	-1.4506	0.0045	49.1573	0.0045	47.726	0.0045	46.6472	0.0045	46.2483	0.0045	46.4038	0.0045	46.5676	0.0045	47.3445	0.0045	996586	0.0045	990817	0.0045	984755	0.0045	977417
0.00455959	-0.421894	0.00455959	-1.48429	0.00455959	-0.418028	0.00455959	-1.48043	0.00455959	-0.413769	0.00455959	-1.47617	0.00455959	-0.409105	0.00455959	-1.4715	0.00455959	-0.404061	0.00455959	-1.46646	0.00455959	-0.39879	0.00455959	-1.46119	0.00455959	-0.3932	0.00455959	-1.4556	0.00455959	49.1635	0.00455959	47.7733	0.00455959	46.6753	0.00455959	46.2965	0.00455959	46.4579	0.00455959	46.6201	0.00455959	47.4433	0.00455959	1.01444e+06	0.00455959	1.00844e+06	0.00455959	1.00212e+06	0.00455959	994520
0.00457027	-0.423194	0.00457027	-1.48524	0.00457027	-0.419323	0.00457027	-1.48136	0.00457027	-0.415057	0.00457027	-1.4771	0.00457027	-0.410385	0.00457027	-1.47243	0.00457027	-0.405332	0.00457027	-1.46737	0.00457027	-0.400052	0.00457027	-1.46209	0.00457027	-0.394451	0.00457027	-1.45649	0.00457027	49.1647	0.00457027	47.7818	0.00457027	46.6803	0.00457027	46.3052	0.00457027	46.4676	0.00457027	46.6296	0.00457027	47.461	0.00457027	1017638	0.00457027	1.0116e+06	0.00457027	1.00523e+06	0.00457027	997584
0.00463555	-0.431243	0.00463555	-1.49111	0.00463555	-0.427329	0.00463555	-1.4872	0.00463555	-0.42302	0.00463555	-1.48289	0.00463555	-0.418296	0.00463555	-1.47816	0.00463555	-0.413184	0.00463555	-1.47305	0.00463555	-0.40784	0.00463555	-1.46771	0.00463555	-0.402168	0.00463555	-1.46204	0.00463555	49.1713	0.00463555	47.8335	0.00463555	46.711	0.00463555	46.3579	0.00463555	46.5268	0.00463555	46.6871	0.00463555	47.5692	0.00463555	1.0347e+06	0.00463555	1.02841e+06	0.00463555	1.02174e+06	0.00463555	1.01383e+06
0.005	-0.475951	0.005	-1.52368	0.005	-0.471811	0.005	-1.51954	0.005	-0.467263	0.005	-1.515	0.005	-0.462255	0.005	-1.50999	0.005	-0.456824	0.005	-1.50456	0.005	-0.451135	0.005	-1.49887	0.005	-0.445077	0.005	-1.49281	0.005	49.2097	0.005	48.1232	0.005	46.883	0.005	46.653	0.005	46.8581	0.005	47.0085	0.005	48.1736	0.005	1.13192e+06	0.005	1.12429e+06	0.005	1.11602e+06	0.005	1.10663e+06
0.00505959	-0.483964	0.00505959	-1.52994	0.00505959	-0.479776	0.00505959	-1.52576	0.00505959	-0.475175	0.00505959	-1.52115	0.00505959	-0.470109	0.00505959	-1.51609	0.00505959	-0.464613	0.00505959	-1.51059	0.00505959	-0.458856	0.00505959	-1.50483	0.00505959	-0.452723	0.00505959	-1.4987	0.00505959	49.6637	0.00505959	48.5564	0.00505959	47.2328	0.00505959	46.9163	0.00505959	47.0047	0.00505959	47.0365	0.00505959	48.0782	0.00505959	1.14642e+06	0.00505959	1138502	0.00505959	1.12991e+06	0.00505959	1.12021e+06
0.00507027	-0.485399	0.00507027	-1.53106	0.00507027	-0.481203	0.00507027	-1.52687	0.00507027	-0.476593	0.00507027	-1.52226	0.00507027	-0.471516	0.00507027	-1.51718	0.00507027	-0.466008	0.00507027	-1.51167	0.00507027	-0.460238	0.00507027	-1.5059	0.00507027	-0.454093	0.00507027	-1.49976	0.00507027	49.745	0.00507027	48.634	0.00507027	47.2954	0.00507027	46.9635	0.00507027	47.0309	0.00507027	47.0415	0.00507027	48.0611	0.00507027	1.14901e+06	0.00507027	1.14105e+06	0.00507027	1.1324e+06	0.00507027	1.12264e+06
0.00513555	-0.494119	0.00513555	-1.53786	0.00513555	-0.489868	0.00513555	-1.53361	0.00513555	-0.485197	0.00513555	-1.52894	0.00513555	-0.480053	0.00513555	-1.5238	0.00513555	-0.474471	0.00513555	-1.51822	0.00513555	-0.468622	0.00513555	-1.51237	0.00513555	-0.462394	0.00513555	-1.50614	0.00513555	50.2421	0.00513555	49.1084	0.00513555	47.6786	0.00513555	47.2521	0.00513555	47.1917	0.00513555	47.0724	0.00513555	47.9569	0.00513555	1.16114e+06	0.00513555	1.15289e+06	0.00513555	1.14388e+06	0.00513555	1.13383e+06
0.0055	-0.542706	0.0055	-1.57573	0.0055	-0.538158	0.0055	-1.57118	0.0055	-0.533157	0.0055	-1.56618	0.0055	-0.52765	0.0055	-1.56068	0.0055	-0.521668	0.0055	-1.55469	0.0055	-0.515391	0.0055	-1.54842	0.0055	-0.508713	0.0055	-1.54174	0.0055	53.0184	0.0055	51.7574	0.0055	49.8179	0.0055	48.8627	0.0055	48.0881	0.0055	47.2436	0.0055	47.3734	0.0055	1.2324e+06	0.0055	1.22261e+06	0.0055	1.21173e+06	0.0055	1.20003e+06
0.00555959	-0.551189	0.00555959	-1.58269	0.00555959	-0.546577	0.00555959	-1.57808	0.00555959	-0.541505	0.00555959	-1.57301	0.00555959	-0.535922	0.00555959	-1.56743	0.00555959	-0.529857	0.00555959	-1.56136	0.00555959	-0.523494	0.00555959	-1.555	0.00555959	-0.516727	0.00555959	-1.54823	0.00555959	53.2321	0.00555959	51.7636	0.00555959	49.6186	0.00555959	48.4424	0.00555959	47.4573	0.00555959	46.4436	0.00555959	46.3826	0.00555959	1.23665e+06	0.00555959	1.22654e+06	0.00555959	1.21533e+06	0.00555959	1.20336e+06
0.00557027	-0.552708	0.00557027	-1.58394	0.00557027	-0.548085	0.00557027	-1.57931	0.00557027	-0.543	0.00557027	-1.57423	0.00557027	-0.537404	0.00557027	-1.56863	0.00557027	-0.531324	0.00557027	-1.56255	0.00557027	-0.524945	0.00557027	-1.55618	0.00557027	-0.518163	0.00557027	-1.54939	0.00557027	53.2704	0.00557027	51.7647	0.00557027	49.5829	0.00557027	48.3672	0.00557027	47.3444	0.00557027	46.3003	0.00557027	46.2051	0.00557027	1.23742e+06	0.00557027	1.22725e+06	0.00557027	1.21598e+06	0.00557027	1203953
0.00563555	-0.561706	0.00563555	-1.59127	0.00563555	-0.557012	0.00563555	-1.58657	0.00563555	-0.551848	0.00563555	-1.58141	0.00563555	-0.546169	0.00563555	-1.57573	0.00563555	-0.539999	0.00563555	-1.56956	0.00563555	-0.533527	0.00563555	-1.56309	0.00563555	-0.526653	0.00563555	-1.55621	0.00563555	53.5056	0.00563555	51.7725	0.00563555	49.3655	0.00563555	47.9076	0.00563555	46.6541	0.00563555	45.4245	0.00563555	45.1201	0.00563555	1.23667e+06	0.00563555	1.22624e+06	0.00563555	1214742	0.00563555	1.20257e+06
0.006	-0.612114	0.006	-1.63236	0.006	-0.607039	0.006	-1.62728	0.006	-0.601447	0.006	-1.62169	0.006	-0.595319	0.006	-1.61557	0.006	-0.588664	0.006	-1.60891	0.006	-0.581691	0.006	-1.60194	0.006	-0.574319	0.006	-1.59457	0.006	54.8127	0.006	51.8101	0.006	48.1464	0.006	45.3376	0.006	42.7968	0.006	40.5317	0.006	39.0604	0.006	1.23869e+06	0.006	1.22686e+06	0.006	1.2141e+06	0.006	1.20111e+06
0.00601067	-0.613588	0.00601067	-1.6336	0.00601067	-0.608498	0.00601067	-1.62851	0.00601067	-0.602891	0.00601067	-1.6229	0.00601067	-0.596747	0.00601067	-1.61676	0.00601067	-0.590076	0.00601067	-1.61009	0.00601067	-0.583087	0.00601067	-1.6031	0.00601067	-0.5757	0.00601067	-1.59571	0.00601067	54.4688	0.00601067	51.4493	0.00601067	47.797	0.00601067	44.9973	0.00601067	42.4714	0.00601067	40.2244	0.00601067	38.7598	0.00601067	1.23581e+06	0.00601067	1.224e+06	0.00601067	1.21129e+06	0.00601067	1.19837e+06
0.00607027	-0.621817	0.00607027	-1.64053	0.00607027	-0.616646	0.00607027	-1.63536	0.00607027	-0.610953	0.00607027	-1.62967	0.00607027	-0.604722	0.00607027	-1.62344	0.00607027	-0.59796	0.00607027	-1.61667	0.00607027	-0.590883	0.00607027	-1.6096	0.00607027	-0.583411	0.00607027	-1.60213	0.00607027	52.5488	0.00607027	49.4351	0.00607027	45.8461	0.00607027	43.0979	0.00607027	40.655	0.00607027	38.509	0.00607027	37.0818	0.00607027	1.21973e+06	0.00607027	1.20803e+06	0.00607027	1.19558e+06	0.00607027	1183041
0.00613555	-0.630195	0.00613555	-1.64749	0.00613555	-0.624943	0.00613555	-1.64223	0.00613555	-0.619165	0.00613555	-1.63646	0.00613555	-0.612853	0.00613555	-1.63014	0.00613555	-0.606009	0.00613555	-1.6233	0.00613555	-0.598855	0.00613555	-1.61615	0.00613555	-0.591313	0.00613555	-1.6086	0.00613555	50.4461	0.00613555	47.2289	0.00613555	43.709	0.00613555	41.0171	0.00613555	38.6649	0.00613555	36.6296	0.00613555	35.2434	0.00613555	1.19571e+06	0.00613555	1.18459e+06	0.00613555	1.17292e+06	0.00613555	1.1613e+06
0.0065	-0.677621	0.0065	-1.68697	0.0065	-0.671932	0.0065	-1.68128	0.0065	-0.665699	0.0065	-1.67504	0.0065	-0.658941	0.0065	-1.66829	0.0065	-0.651649	0.0065	-1.66099	0.0065	-0.644072	0.0065	-1.65342	0.0065	-0.636141	0.0065	-1.64549	0.0065	38.7041	0.0065	34.9105	0.0065	31.7778	0.0065	29.4007	0.0065	27.556	0.0065	26.1384	0.0065	24.9812	0.0065	1070784	0.0065	1.06267e+06	0.0065	1.05515e+06	0.0065	1.04837e+06
0.00651067	-0.678819	0.00651067	-1.68797	0.00651067	-0.67312	0.00651067	-1.68227	0.00651067	-0.666878	0.00651067	-1.67603	0.00651067	-0.660114	0.00651067	-1.66926	0.00651067	-0.652815	0.00651067	-1.66197	0.00651067	-0.645233	0.00651067	-1.65438	0.00651067	-0.637298	0.00651067	-1.64645	0.00651067	38.2824	0.00651067	34.5404	0.00651067	31.4717	0.00651067	29.1359	0.00651067	27.3293	0.00651067	25.9423	0.00651067	24.799	0.00651067	1.0637e+06	0.00651067	1.05588e+06	0.00651067	1.04867e+06	0.00651067	1.04221e+06
0.00657027	-0.685503	0.00657027	-1.69357	0.00657027	-0.67975	0.00657027	-1.68782	0.00657027	-0.673461	0.00657027	-1.68153	0.00657027	-0.666657	0.00657027	-1.67472	0.00657027	-0.659323	0.00657027	-1.66739	0.00657027	-0.651713	0.00657027	-1.65978	0.00657027	-0.643753	0.00657027	-1.65182	0.00657027	35.9281	0.00657027	32.4745	0.00657027	29.7627	0.00657027	27.658	0.00657027	26.0633	0.00657027	24.8476	0.00657027	23.7817	0.00657027	1.02418e+06	0.00657027	1.01794e+06	0.00657027	1.0125e+06	0.00657027	1007804
0.00663555	-0.691831	0.00663555	-1.69871	0.00663555	-0.686068	0.00663555	-1.69295	0.00663555	-0.679781	0.00663555	-1.68666	0.00663555	-0.672987	0.00663555	-1.67987	0.00663555	-0.665666	0.00663555	-1.67254	0.00663555	-0.658076	0.00663555	-1.66495	0.00663555	-0.650135	0.00663555	-1.65701	0.00663555	33.348	0.00663555	30.2104	0.00663555	27.8897	0.00663555	26.0382	0.00663555	24.6758	0.00663555	23.6478	0.00663555	22.6667	0.00663555	979336	0.00663555	975374	0.00663555	972307	0.00663555	969884
0.007	-0.728472	0.007	-1.72872	0.007	-0.72263	0.007	-1.72288	0.007	-0.716332	0.007	-1.71658	0.007	-0.709571	0.007	-1.70982	0.007	-0.702301	0.007	-1.70255	0.007	-0.694797	0.007	-1.69504	0.007	-0.686939	0.007	-1.68719	0.007	18.9495	0.007	17.5756	0.007	17.4378	0.007	16.9993	0.007	16.9335	0.007	16.9529	0.007	16.4454	0.007	736678	0.007	745242	0.007	755217	0.007	765267
0.00705959	-0.732552	0.00705959	-1.73192	0.00705959	-0.726784	0.00705959	-1.72615	0.00705959	-0.720571	0.00705959	-1.71994	0.00705959	-0.713895	0.00705959	-1.71326	0.00705959	-0.706705	0.00705959	-1.70607	0.00705959	-0.699285	0.00705959	-1.69865	0.00705959	-0.691504	0.00705959	-1.69087	0.00705959	19.0533	0.00705959	17.5165	0.00705959	17.7427	0.00705959	17.345	0.00705959	17.3836	0.00705959	17.4883	0.00705959	16.874	0.00705959	693282	0.00705959	703800	0.00705959	715544	0.00705959	727339
0.00707027	-0.733283	0.00707027	-1.73249	0.00707027	-0.727528	0.00707027	-1.72674	0.00707027	-0.721331	0.00707027	-1.72054	0.00707027	-0.714669	0.00707027	-1.71388	0.00707027	-0.707494	0.00707027	-1.7067	0.00707027	-0.700089	0.00707027	-1.6993	0.00707027	-0.692322	0.00707027	-1.69153	0.00707027	19.0719	0.00707027	17.5059	0.00707027	17.7973	0.00707027	17.4069	0.00707027	17.4643	0.00707027	17.5841	0.00707027	16.9508	0.00707027	685508	0.00707027	696377	0.00707027	708437	0.00707027	720545
0.00713555	-0.736944	0.00713555	-1.73519	0.00713555	-0.731337	0.00713555	-1.72958	0.00713555	-0.725293	0.00713555	-1.72354	0.00713555	-0.718777	0.00713555	-1.71702	0.00713555	-0.711735	0.00713555	-1.70998	0.00713555	-0.70446	0.00713555	-1.7027	0.00713555	-0.696809	0.00713555	-1.69505	0.00713555	19.184	0.00713555	17.4399	0.00713555	18.13	0.00713555	17.7845	0.00713555	17.9563	0.00713555	18.1695	0.00713555	17.4193	0.00713555	643662	0.00713555	656372	0.00713555	669958	0.00713555	683503
0.0075	-0.758864	0.0075	-1.75172	0.0075	-0.75406	0.0075	-1.74692	0.0075	-0.748852	0.0075	-1.74171	0.0075	-0.74312	0.0075	-1.73598	0.0075	-0.7368	0.0075	-1.72966	0.0075	-0.73022	0.0075	-1.72308	0.0075	-0.723189	0.0075	-1.71605	0.0075	19.8191	0.0075	17.0785	0.0075	19.9947	0.0075	19.8987	0.0075	20.7093	0.0075	21.4435	0.0075	20.0403	0.0075	415683	0.0075	438883	0.0075	461094	0.0075	482817
0.00755959	-0.760767	0.00755959	-1.75293	0.00755959	-0.756119	0.00755959	-1.74828	0.00755959	-0.751056	0.00755959	-1.74322	0.00755959	-0.745471	0.00755959	-1.73764	0.00755959	-0.739286	0.00755959	-1.73145	0.00755959	-0.732837	0.00755959	-1.725	0.00755959	-0.725934	0.00755959	-1.7181	0.00755959	29.8821	0.00755959	22.0852	0.00755959	25.7079	0.00755959	25.0365	0.00755959	25.4271	0.00755959	26.464	0.00755959	24.3259	0.00755959	392458	0.00755959	414719	0.00755959	435992	0.00755959	456956
0.00757027	-0.761108	0.00757027	-1.75315	0.00757027	-0.756488	0.00757027	-1.74853	0.00757027	-0.751451	0.00757027	-1.74349	0.00757027	-0.745892	0.00757027	-1.73793	0.00757027	-0.739731	0.00757027	-1.73177	0.00757027	-0.733306	0.00757027	-1.72535	0.00757027	-0.726426	0.00757027	-1.71847	0.00757027	31.6847	0.00757027	22.9821	0.00757027	26.7313	0.00757027	25.9568	0.00757027	26.2722	0.00757027	27.3633	0.00757027	25.0935	0.00757027	388297	0.00757027	410390	0.00757027	431495	0.00757027	452323
0.00763555	-0.763042	0.00763555	-1.75432	0.00763555	-0.758598	0.00763555	-1.74988	0.00763555	-0.753715	0.00763555	-1.745	0.00763555	-0.748311	0.00763555	-1.73959	0.00763555	-0.742291	0.00763555	-1.73357	0.00763555	-0.735999	0.00763555	-1.72728	0.00763555	-0.729252	0.00763555	-1.72053	0.00763555	42.6976	0.00763555	28.4621	0.00763555	32.9851	0.00763555	31.5809	0.00763555	31.4369	0.00763555	32.8592	0.00763555	29.7848	0.00763555	359792	0.00763555	381280	0.00763555	401632	0.00763555	421770
0.008	-0.775002	0.008	-1.76205	0.008	-0.771547	0.008	-1.7586	0.008	-0.767533	0.008	-1.75458	0.008	-0.762989	0.008	-1.75004	0.008	-0.757749	0.008	-1.7448	0.008	-0.752191	0.008	-1.73924	0.008	-0.746164	0.008	-1.73321	0.008	104.241	0.008	59.0825	0.008	67.9258	0.008	63.003	0.008	60.2902	0.008	63.5638	0.008	55.9943	0.008	227087	0.008	243226	0.008	257872	0.008	272990
0.00805959	-0.775186	0.00805959	-1.76223	0.00805959	-0.771838	0.00805959	-1.75889	0.00805959	-0.767922	0.00805959	-1.75497	0.00805959	-0.763475	0.00805959	-1.75052	0.00805959	-0.758335	0.00805959	-1.74538	0.00805959	-0.752867	0.00805959	-1.73992	0.00805959	-0.746933	0.00805959	-1.73398	0.00805959	144.601	0.00805959	79.0763	0.00805959	86.951	0.00805959	80.8339	0.00805959	74.7883	0.00805959	80.7271	0.00805959	71.3805	0.00805959	226673	0.00805959	241288	0.00805959	254458	0.00805959	268068
0.00807027	-0.775219	0.00807027	-1.76227	0.00807027	-0.77189	0.00807027	-1.75894	0.00807027	-0.767992	0.00807027	-1.75504	0.00807027	-0.763563	0.00807027	-1.75061	0.00807027	-0.75844	0.00807027	-1.74549	0.00807027	-0.752988	0.00807027	-1.74004	0.00807027	-0.74707	0.00807027	-1.73412	0.00807027	151.831	0.00807027	82.6579	0.00807027	90.3591	0.00807027	84.028	0.00807027	77.3854	0.00807027	83.8016	0.00807027	74.1367	0.00807027	226599	0.00807027	240941	0.00807027	253846	0.00807027	267186
0.00813555	-0.775572	0.00813555	-1.76262	0.00813555	-0.772329	0.00813555	-1.75938	0.00813555	-0.768509	0.00813555	-1.75556	0.00813555	-0.764154	0.00813555	-1.7512	0.00813555	-0.759115	0.00813555	-1.74616	0.00813555	-0.753735	0.00813555	-1.74078	0.00813555	-0.747896	0.00813555	-1.73494	0.00813555	196.029	0.00813555	104.552	0.00813555	111.195	0.00813555	103.555	0.00813555	93.2635	0.00813555	102.597	0.00813555	90.985	0.00813555	211020	0.00813555	223851	0.00813555	235481	0.00813555	247551
0.0085	-0.77831	0.0085	-1.76536	0.0085	-0.775552	0.0085	-1.7626	0.0085	-0.772172	0.0085	-1.75922	0.0085	-0.76824	0.0085	-1.75529	0.0085	-0.763663	0.0085	-1.75071	0.0085	-0.758683	0.0085	-1.74573	0.0085	-0.753276	0.0085	-1.74032	0.0085	442.861	0.0085	226.831	0.0085	227.55	0.0085	212.605	0.0085	181.932	0.0085	207.565	0.0085	185.084	0.0085	185777	0.0085	189521	0.0085	193063	0.0085	197104
0.00851068	-0.778284	0.00851068	-1.76533	0.00851068	-0.775535	0.00851068	-1.76258	0.00851068	-0.772165	0.00851068	-1.75921	0.00851068	-0.768242	0.00851068	-1.75529	0.00851068	-0.763674	0.00851068	-1.75072	0.00851068	-0.758703	0.00851068	-1.74575	0.00851068	-0.753305	0.00851068	-1.74035	0.00851068	455.572	0.00851068	234.512	0.00851068	233.387	0.00851068	218.792	0.00851068	186.298	0.00851068	213.702	0.00851068	191.042	0.00851068	186286	0.00851068	190018	0.00851068	193540	0.00851068	197549
0.00857027	-0.778138	0.00857027	-1.76519	0.00857027	-0.775441	0.00857027	-1.76249	0.00857027	-0.772126	0.00857027	-1.75917	0.00857027	-0.768249	0.00857027	-1.7553	0.00857027	-0.763736	0.00857027	-1.75078	0.00857027	-0.758816	0.00857027	-1.74586	0.00857027	-0.753469	0.00857027	-1.74052	0.00857027	526.533	0.00857027	277.391	0.00857027	265.974	0.00857027	253.326	0.00857027	210.675	0.00857027	247.965	0.00857027	224.298	0.00857027	189124	0.00857027	192789	0.00857027	196205	0.00857027	200033
0.00863555	-0.778139	0.00863555	-1.76519	0.00863555	-0.775477	0.00863555	-1.76253	0.00863555	-0.772194	0.00863555	-1.75924	0.00863555	-0.768345	0.00863555	-1.75539	0.00863555	-0.763868	0.00863555	-1.75092	0.00863555	-0.758985	0.00863555	-1.74603	0.00863555	-0.753677	0.00863555	-1.74073	0.00863555	604.269	0.00863555	324.358	0.00863555	301.672	0.00863555	291.155	0.00863555	237.378	0.00863555	285.495	0.00863555	260.724	0.00863555	188333	0.00863555	190237	0.00863555	191942	0.00863555	194176
0.009	-0.778574	0.009	-1.76562	0.009	-0.776109	0.009	-1.76316	0.009	-0.77301	0.009	-1.76006	0.009	-0.769323	0.009	-1.75637	0.009	-0.76505	0.009	-1.7521	0.009	-0.760364	0.009	-1.74741	0.009	-0.755274	0.009	-1.74232	0.009	1038.25	0.009	586.602	0.009	500.968	0.009	502.363	0.009	386.458	0.009	495.041	0.009	464.114	0.009	202481	0.009	202615	0.009	202628	0.009	203098
0.00905959	-0.778356	0.00905959	-1.7654	0.00905959	-0.775908	0.00905959	-1.76296	0.00905959	-0.772824	0.00905959	-1.75987	0.00905959	-0.769159	0.00905959	-1.75621	0.00905959	-0.764904	0.00905959	-1.75195	0.00905959	-0.76024	0.00905959	-1.74729	0.00905959	-0.755172	0.00905959	-1.74222	0.00905959	1109.63	0.00905959	643.209	0.00905959	535.686	0.00905959	544.508	0.00905959	412.506	0.00905959	537.995	0.00905959	508.805	0.00905959	203421	0.00905959	203652	0.00905959	203758	0.00905959	204284
0.00907027	-0.778317	0.00907027	-1.76537	0.00907027	-0.775872	0.00907027	-1.76292	0.00907027	-0.77279	0.00907027	-1.75984	0.00907027	-0.76913	0.00907027	-1.75618	0.00907027	-0.764878	0.00907027	-1.75193	0.00907027	-0.760218	0.00907027	-1.74727	0.00907027	-0.755153	0.00907027	-1.7422	0.00907027	1122.41	0.00907027	653.349	0.00907027	541.905	0.00907027	552.058	0.00907027	417.172	0.00907027	545.689	0.00907027	516.811	0.00907027	203589	0.00907027	203837	0.00907027	203961	0.00907027	204497
0.00913555	-0.778163	0.00913555	-1.76521	0.00913555	-0.775728	0.00913555	-1.76278	0.00913555	-0.772654	0.00913555	-1.7597	0.00913555	-0.769008	0.00913555	-1.75606	0.00913555	-0.764769	0.00913555	-1.75182	0.00913555	-0.760125	0.00913555	-1.74717	0.00913555	-0.755077	0.00913555	-1.74213	0.00913555	1200.61	0.00913555	715.366	0.00913555	579.944	0.00913555	598.233	0.00913555	445.711	0.00913555	592.749	0.00913555	565.774	0.00913555	207129	0.00913555	207707	0.00913555	208113	0.00913555	208859
0.0095	-0.777389	0.0095	-1.76444	0.0095	-0.775015	0.0095	-1.76206	0.0095	-0.77199	0.0095	-1.75904	0.0095	-0.768427	0.0095	-1.75548	0.0095	-0.764259	0.0095	-1.75131	0.0095	-0.759713	0.0095	-1.74676	0.0095	-0.754758	0.0095	-1.74181	0.0095	1637.12	0.0095	1061.56	0.0095	792.273	0.0095	855.989	0.0095	605.014	0.0095	855.447	0.0095	839.096	0.0095	215499	0.0095	216025	0.0095	216347	0.0095	216899
0.00955959	-0.776961	0.00955959	-1.76401	0.00955959	-0.774579	0.00955959	-1.76163	0.00955959	-0.771558	0.00955959	-1.75861	0.00955959	-0.767993	0.00955959	-1.75504	0.00955959	-0.763835	0.00955959	-1.75088	0.00955959	-0.759299	0.00955959	-1.74635	0.00955959	-0.754358	0.00955959	-1.74141	0.00955959	1634.21	0.00955959	1069.33	0.00955959	792.298	0.00955959	859.391	0.00955959	604.927	0.00955959	859.247	0.00955959	844.807	0.00955959	217678	0.00955959	218211	0.00955959	218482	0.00955959	218936
0.00957027	-0.776884	0.00957027	-1.76393	0.00957027	-0.7745	0.00957027	-1.76155	0.00957027	-0.771481	0.00957027	-1.75853	0.00957027	-0.767915	0.00957027	-1.75496	0.00957027	-0.763759	0.00957027	-1.75081	0.00957027	-0.759224	0.00957027	-1.74627	0.00957027	-0.754287	0.00957027	-1.74134	0.00957027	1633.69	0.00957027	1070.72	0.00957027	792.303	0.00957027	860.001	0.00957027	604.912	0.00957027	859.928	0.00957027	845.831	0.00957027	218068	0.00957027	218602	0.00957027	218864	0.00957027	219301
0.00963555	-0.776443	0.00963555	-1.76349	0.00963555	-0.774057	0.00963555	-1.76111	0.00963555	-0.771046	0.00963555	-1.75809	0.00963555	-0.767488	0.00963555	-1.75454	0.00963555	-0.763347	0.00963555	-1.7504	0.00963555	-0.75883	0.00963555	-1.74588	0.00963555	-0.753913	0.00963555	-1.74096	0.00963555	1630.54	0.00963555	1079.24	0.00963555	792.316	0.00963555	863.72	0.00963555	604.79	0.00963555	864.085	0.00963555	852.082	0.00963555	229923	0.00963555	230555	0.00963555	230754	0.00963555	231054
0.01	-0.773651	0.01	-1.7607	0.01	-0.771256	0.01	-1.7583	0.01	-0.7683	0.01	-1.75535	0.01	-0.764783	0.01	-1.75183	0.01	-0.760734	0.01	-1.74778	0.01	-0.756317	0.01	-1.74337	0.01	-0.751521	0.01	-1.73857	0.01	1612.37	0.01	1126.36	0.01	792.076	0.01	884.124	0.01	603.859	0.01	886.924	0.01	886.613	0.01	252877	0.01	252870	0.01	251888	0.01	250767
0.0100596	-0.772241	0.0100596	-1.75929	0.0100596	-0.769867	0.0100596	-1.75692	0.0100596	-0.766938	0.0100596	-1.75399	0.0100596	-0.763455	0.0100596	-1.7505	0.0100596	-0.759451	0.0100596	-1.7465	0.0100596	-0.75508	0.0100596	-1.74213	0.0100596	-0.75034	0.0100596	-1.73739	0.0100596	1471.19	0.0100596	1029.82	0.0100596	725.367	0.0100596	809.254	0.0100596	554.176	0.0100596	811.803	0.0100596	811.62	0.0100596	255073	0.0100596	254854	0.0100596	253662	0.0100596	252173
0.0100703	-0.771988	0.0100703	-1.75904	0.0100703	-0.769618	0.0100703	-1.75667	0.0100703	-0.766694	0.0100703	-1.75374	0.0100703	-0.763217	0.0100703	-1.75026	0.0100703	-0.759221	0.0100703	-1.74627	0.0100703	-0.754859	0.0100703	-1.74191	0.0100703	-0.750129	0.0100703	-1.73718	0.0100703	1445.91	0.0100703	1012.53	0.0100703	713.417	0.0100703	795.842	0.0100703	545.276	0.0100703	798.347	0.0100703	798.187	0.0100703	255466	0.0100703	255209	0.0100703	253980	0.0100703	252424
0.0101356	-0.770615	0.0101356	-1.75766	0.0101356	-0.768267	0.0101356	-1.75531	0.0101356	-0.765375	0.0101356	-1.75242	0.0101356	-0.761938	0.0101356	-1.74899	0.0101356	-0.757996	0.0101356	-1.74504	0.0101356	-0.753693	0.0101356	-1.74074	0.0101356	-0.74903	0.0101356	-1.73608	0.0101356	1290.99	0.0101356	906.538	0.0101356	640.122	0.0101356	713.61	0.0101356	490.651	0.0101356	715.854	0.0101356	715.842	0.0101356	266322	0.0101356	265810	0.0101356	264331	0.0101356	262365
0.0105	-0.762128	0.0105	-1.74918	0.0105	-0.759883	0.0105	-1.74693	0.0105	-0.757156	0.0105	-1.7442	0.0105	-0.753932	0.0105	-1.74098	0.0105	-0.750281	0.0105	-1.73733	0.0105	-0.746291	0.0105	-1.73334	0.0105	-0.742	0.0105	-1.72905	0.0105	426.392	0.0105	314.935	0.0105	230.972	0.0105	254.566	0.0105	185.675	0.0105	255.333	0.0105	256.14	0.0105	294368	0.0105	291842	0.0105	288166	0.0105	283185
0.0105596	-0.760567	0.0105596	-1.74762	0.0105596	-0.75835	0.0105596	-1.7454	0.0105596	-0.755655	0.0105596	-1.7427	0.0105596	-0.752475	0.0105596	-1.73952	0.0105596	-0.748876	0.0105596	-1.73592	0.0105596	-0.744945	0.0105596	-1.73199	0.0105596	-0.740722	0.0105596	-1.72777	0.0105596	381.88	0.0105596	283.697	0.0105596	209.735	0.0105596	230.511	0.0105596	169.827	0.0105596	231.181	0.0105596	231.89	0.0105596	291111	0.0105596	288532	0.0105596	284795	0.0105596	279678
0.0105703	-0.760287	0.0105703	-1.74734	0.0105703	-0.758075	0.0105703	-1.74512	0.0105703	-0.755386	0.0105703	-1.74243	0.0105703	-0.752214	0.0105703	-1.73926	0.0105703	-0.748625	0.0105703	-1.73567	0.0105703	-0.744704	0.0105703	-1.73175	0.0105703	-0.740493	0.0105703	-1.72754	0.0105703	373.907	0.0105703	278.102	0.0105703	205.931	0.0105703	226.202	0.0105703	166.988	0.0105703	226.854	0.0105703	227.546	0.0105703	290527	0.0105703	287939	0.0105703	284191	0.0105703	279049
0.0106356	-0.758767	0.0106356	-1.74582	0.0106356	-0.756583	0.0106356	-1.74363	0.0106356	-0.753931	0.0106356	-1.74098	0.0106356	-0.750809	0.0106356	-1.73786	0.0106356	-0.747282	0.0106356	-1.73433	0.0106356	-0.743433	0.0106356	-1.73048	0.0106356	-0.739301	0.0106356	-1.72635	0.0106356	325.116	0.0106356	243.866	0.0106356	182.66	0.0106356	199.846	0.0106356	149.629	0.0106356	200.393	0.0106356	200.978	0.0106356	291910	0.0106356	289274	0.0106356	285485	0.0106356	280250
0.011	-0.749388	0.011	-1.73644	0.011	-0.747339	0.011	-1.73439	0.011	-0.744879	0.011	-1.73193	0.011	-0.742023	0.011	-1.72907	0.011	-0.738831	0.011	-1.72588	0.011	-0.735369	0.011	-1.72242	0.011	-0.731678	0.011	-1.71873	0.011	52.9944	0.011	52.9438	0.011	52.9084	0.011	52.8779	0.011	52.8551	0.011	52.8381	0.011	52.8239	0.011	282290	0.011	278784	0.011	274084	0.011	267556
0.0110596	-0.747831	0.0110596	-1.73488	0.0110596	-0.74581	0.0110596	-1.73286	0.0110596	-0.743383	0.0110596	-1.73043	0.0110596	-0.740572	0.0110596	-1.72762	0.0110596	-0.737432	0.0110596	-1.72448	0.0110596	-0.734031	0.0110596	-1.72108	0.0110596	-0.730407	0.0110596	-1.71745	0.0110596	52.8682	0.0110596	52.8176	0.0110596	52.7818	0.0110596	52.7494	0.0110596	52.7242	0.0110596	52.7036	0.0110596	52.6851	0.0110596	277186	0.0110596	273707	0.0110596	269026	0.0110596	262501
0.0110703	-0.747553	0.0110703	-1.7346	0.0110703	-0.745536	0.0110703	-1.73258	0.0110703	-0.743115	0.0110703	-1.73016	0.0110703	-0.740312	0.0110703	-1.72736	0.0110703	-0.737182	0.0110703	-1.72423	0.0110703	-0.733791	0.0110703	-1.72084	0.0110703	-0.730179	0.0110703	-1.71723	0.0110703	52.8455	0.0110703	52.795	0.0110703	52.7591	0.0110703	52.7264	0.0110703	52.7008	0.0110703	52.6795	0.0110703	52.6602	0.0110703	276272	0.0110703	272798	0.0110703	268120	0.0110703	261596
0.0111355	-0.746042	0.0111355	-1.73309	0.0111355	-0.744054	0.0111355	-1.7311	0.0111355	-0.74167	0.0111355	-1.72872	0.0111355	-0.738918	0.0111355	-1.72597	0.0111355	-0.735849	0.0111355	-1.7229	0.0111355	-0.73253	0.0111355	-1.71958	0.0111355	-0.728998	0.0111355	-1.71605	0.0111355	52.7877	0.0111355	52.735	0.0111355	52.6955	0.0111355	52.6578	0.0111355	52.626	0.0111355	52.5974	0.0111355	52.5703	0.0111355	274161	0.0111355	270725	0.0111355	266100	0.0111355	259635
0.0115	-0.736714	0.0115	-1.72376	0.0115	-0.734863	0.0115	-1.72191	0.0115	-0.732671	0.0115	-1.71972	0.0115	-0.730188	0.0115	-1.71724	0.0115	-0.727453	0.0115	-1.7145	0.0115	-0.724526	0.0115	-1.71157	0.0115	-0.721436	0.0115	-1.70848	0.0115	52.5641	0.0115	52.5143	0.0115	52.4677	0.0115	52.412	0.0115	52.3539	0.0115	52.2898	0.0115	52.2215	0.0115	250507	0.0115	246817	0.0115	241960	0.0115	235215
0.0115565	-0.735437	0.0115565	-1.72249	0.0115565	-0.733609	0.0115565	-1.72066	0.0115565	-0.731444	0.0115565	-1.71849	0.0115565	-0.728999	0.0115565	-1.71605	0.0115565	-0.726307	0.0115565	-1.71336	0.0115565	-0.72343	0.0115565	-1.71048	0.0115565	-0.720396	0.0115565	-1.70744	0.0115565	52.5417	0.0115565	52.4917	0.0115565	52.4442	0.0115565	52.3861	0.0115565	52.3244	0.0115565	52.2557	0.0115565	52.1817	0.0115565	235377	0.0115565	231922	0.0115565	227322	0.0115565	220924
0.0115666	-0.735208	0.0115666	-1.72226	0.0115666	-0.733385	0.0115666	-1.72043	0.0115666	-0.731225	0.0115666	-1.71827	0.0115666	-0.728786	0.0115666	-1.71583	0.0115666	-0.726102	0.0115666	-1.71315	0.0115666	-0.723234	0.0115666	-1.71028	0.0115666	-0.72021	0.0115666	-1.70726	0.0115666	52.5377	0.0115666	52.4877	0.0115666	52.44	0.0115666	52.3815	0.0115666	52.3191	0.0115666	52.2496	0.0115666	52.1746	0.0115666	232667	0.0115666	229254	0.0115666	224700	0.0115666	218364
0.0116285	-0.733972	0.0116285	-1.72102	0.0116285	-0.732172	0.0116285	-1.71922	0.0116285	-0.730042	0.0116285	-1.71709	0.0116285	-0.727646	0.0116285	-1.71469	0.0116285	-0.725013	0.0116285	-1.71206	0.0116285	-0.722205	0.0116285	-1.70925	0.0116285	-0.719247	0.0116285	-1.7063	0.0116285	52.581	0.0116285	52.5279	0.0116285	52.4756	0.0116285	52.4108	0.0116285	52.3409	0.0116285	52.2626	0.0116285	52.1782	0.0116285	219353	0.0116285	216169	0.0116285	211917	0.0116285	205995
0.0119738	-0.726325	0.0119738	-1.71337	0.0119738	-0.724638	0.0119738	-1.71169	0.0119738	-0.722667	0.0119738	-1.70972	0.0119738	-0.720494	0.0119738	-1.70754	0.0119738	-0.718137	0.0119738	-1.70519	0.0119738	-0.715655	0.0119738	-1.7027	0.0119738	-0.713063	0.0119738	-1.70011	0.0119738	52.9301	0.0119738	52.8716	0.0119738	52.8036	0.0119738	52.7127	0.0119738	52.6067	0.0119738	52.4842	0.0119738	52.3487	0.0119738	133498	0.0119738	131261	0.0119738	128350	0.0119738	124356
0.0120362	-0.726003	0.0120362	-1.71305	0.0120362	-0.724324	0.0120362	-1.71137	0.0120362	-0.722363	0.0120362	-1.70941	0.0120362	-0.720202	0.0120362	-1.70725	0.0120362	-0.717859	0.0120362	-1.70491	0.0120362	-0.715392	0.0120362	-1.70244	0.0120362	-0.712818	0.0120362	-1.69987	0.0120362	52.6205	0.0120362	52.5675	0.0120362	52.505	0.0120362	52.4212	0.0120362	52.323	0.0120362	52.209	0.0120362	52.0827	0.0120362	120378	0.0120362	118364	0.0120362	115709	0.0120362	112071
0.0120474	-0.725946	0.0120474	-1.71299	0.0120474	-0.724268	0.0120474	-1.71132	0.0120474	-0.722308	0.0120474	-1.70936	0.0120474	-0.72015	0.0120474	-1.7072	0.0120474	-0.717809	0.0120474	-1.70486	0.0120474	-0.715345	0.0120474	-1.70239	0.0120474	-0.712775	0.0120474	-1.69982	0.0120474	52.5651	0.0120474	52.513	0.0120474	52.4516	0.0120474	52.369	0.0120474	52.2721	0.0120474	52.1597	0.0120474	52.0351	0.0120474	118028	0.0120474	116054	0.0120474	113445	0.0120474	109870
0.0121157	-0.725641	0.0121157	-1.71269	0.0121157	-0.723971	0.0121157	-1.71102	0.0121157	-0.722021	0.0121157	-1.70907	0.0121157	-0.719876	0.0121157	-1.70692	0.0121157	-0.71755	0.0121157	-1.7046	0.0121157	-0.715105	0.0121157	-1.70215	0.0121157	-0.712554	0.0121157	-1.6996	0.0121157	52.3121	0.0121157	52.263	0.0121157	52.2049	0.0121157	52.1275	0.0121157	52.0367	0.0121157	51.9318	0.0121157	51.8155	0.0121157	105582	0.0121157	103835	0.0121157	101525	0.0121157	98359.7
0.012497	-0.723763	0.012497	-1.71081	0.012497	-0.722135	0.012497	-1.70918	0.012497	-0.72024	0.012497	-1.70729	0.012497	-0.718168	0.012497	-1.70522	0.012497	-0.715929	0.012497	-1.70298	0.012497	-0.713584	0.012497	-1.70063	0.012497	-0.711145	0.012497	-1.69819	0.012497	50.7702	0.012497	50.7423	0.012497	50.7087	0.012497	50.6645	0.012497	50.6125	0.012497	50.5527	0.012497	50.4866	0.012497	27488.2	0.012497	26851.2	0.012497	26073.2	0.012497	25065
0.0125659	-0.723728	0.0125659	-1.71078	0.0125659	-0.722103	0.0125659	-1.70915	0.0125659	-0.720212	0.0125659	-1.70726	0.0125659	-0.718145	0.0125659	-1.70519	0.0125659	-0.715911	0.0125659	-1.70296	0.0125659	-0.713572	0.0125659	-1.70062	0.0125659	-0.71114	0.0125659	-1.69819	0.0125659	50.5972	0.0125659	50.5718	0.0125659	50.5412	0.0125659	50.501	0.0125659	50.4537	0.0125659	50.3993	0.0125659	50.3392	0.0125659	24857.9	0.0125659	24344.9	0.0125659	23711.7	0.0125659	22883.3
0.0125782	-0.723721	0.0125782	-1.71077	0.0125782	-0.722097	0.0125782	-1.70915	0.0125782	-0.720207	0.0125782	-1.70726	0.0125782	-0.718141	0.0125782	-1.70519	0.0125782	-0.715908	0.0125782	-1.70296	0.0125782	-0.71357	0.0125782	-1.70062	0.0125782	-0.711139	0.0125782	-1.69819	0.0125782	50.5662	0.0125782	50.5413	0.0125782	50.5112	0.0125782	50.4717	0.0125782	50.4253	0.0125782	50.3719	0.0125782	50.3128	0.0125782	24386.7	0.0125782	23895.9	0.0125782	23288.7	0.0125782	22492.4
0.0126536	-0.723691	0.0126536	-1.71074	0.0126536	-0.722071	0.0126536	-1.70912	0.0126536	-0.720185	0.0126536	-1.70723	0.0126536	-0.718124	0.0126536	-1.70517	0.0126536	-0.715896	0.0126536	-1.70294	0.0126536	-0.713565	0.0126536	-1.70061	0.0126536	-0.711141	0.0126536	-1.69819	0.0126536	50.3998	0.0126536	50.3776	0.0126536	50.3508	0.0126536	50.3157	0.0126536	50.2744	0.0126536	50.227	0.0126536	50.1744	0.0126536	21995.8	0.0126536	21643.6	0.0126536	21208.5	0.0126536	20620.5
0.0130746	-0.723505	0.0130746	-1.71055	0.0130746	-0.721905	0.0130746	-1.70895	0.0130746	-0.720044	0.0130746	-1.70709	0.0130746	-0.718012	0.0130746	-1.70506	0.0130746	-0.715818	0.0130746	-1.70287	0.0130746	-0.713525	0.0130746	-1.70057	0.0130746	-0.71114	0.0130746	-1.69819	0.0130746	49.4091	0.0130746	49.4026	0.0130746	49.3948	0.0130746	49.385	0.0130746	49.3735	0.0130746	49.3609	0.0130746	49.3468	0.0130746	6928.6	0.0130746	7305.48	0.0130746	7776.07	0.0130746	8293.87
0.0131506	-0.723527	0.0131506	-1.71057	0.0131506	-0.721929	0.0131506	-1.70898	0.0131506	-0.720071	0.0131506	-1.70712	0.0131506	-0.718042	0.0131506	-1.70509	0.0131506	-0.715852	0.0131506	-1.7029	0.0131506	-0.713562	0.0131506	-1.70061	0.0131506	-0.711181	0.0131506	-1.69823	0.0131506	49.374	0.0131506	49.368	0.0131506	49.3607	0.0131506	49.3517	0.0131506	49.341	0.0131506	49.3294	0.0131506	49.3165	0.0131506	6963.55	0.0131506	7354.84	0.0131506	7838.59	0.0131506	8369.37
0.0131643	-0.723531	0.0131643	-1.71058	0.0131643	-0.721933	0.0131643	-1.70898	0.0131643	-0.720075	0.0131643	-1.70712	0.0131643	-0.718048	0.0131643	-1.7051	0.0131643	-0.715858	0.0131643	-1.70291	0.0131643	-0.713568	0.0131643	-1.70062	0.0131643	-0.711188	0.0131643	-1.69824	0.0131643	49.3677	0.0131643	49.3618	0.0131643	49.3546	0.0131643	49.3457	0.0131643	49.3352	0.0131643	49.3238	0.0131643	49.311	0.0131643	6969.81	0.0131643	7363.69	0.0131643	7849.79	0.0131643	8382.89
0.0132475	-0.723556	0.0132475	-1.7106	0.0132475	-0.72196	0.0132475	-1.70901	0.0132475	-0.720105	0.0132475	-1.70715	0.0132475	-0.718081	0.0132475	-1.70513	0.0132475	-0.715894	0.0132475	-1.70294	0.0132475	-0.713609	0.0132475	-1.70066	0.0132475	-0.711233	0.0132475	-1.69828	0.0132475	49.3298	0.0132475	49.3245	0.0132475	49.3182	0.0132475	49.3105	0.0132475	49.3013	0.0132475	49.2913	0.0132475	49.2801	0.0132475	7117.45	0.0132475	7524.68	0.0132475	8022.45	0.0132475	8565.72
0.0137124	-0.723702	0.0137124	-1.71075	0.0137124	-0.722121	0.0137124	-1.70917	0.0137124	-0.720283	0.0137124	-1.70733	0.0137124	-0.718278	0.0137124	-1.70533	0.0137124	-0.716111	0.0137124	-1.70316	0.0137124	-0.713848	0.0137124	-1.7009	0.0137124	-0.711494	0.0137124	-1.69854	0.0137124	49.1288	0.0137124	49.1264	0.0137124	49.1237	0.0137124	49.1208	0.0137124	49.1173	0.0137124	49.1139	0.0137124	49.1102	0.0137124	7548.36	0.0137124	8028.21	0.0137124	8590.26	0.0137124	9191.44
0.0137963	-0.723729	0.0137963	-1.71078	0.0137963	-0.72215	0.0137963	-1.7092	0.0137963	-0.720314	0.0137963	-1.70736	0.0137963	-0.718311	0.0137963	-1.70536	0.0137963	-0.716146	0.0137963	-1.70319	0.0137963	-0.713886	0.0137963	-1.70093	0.0137963	-0.711535	0.0137963	-1.69858	0.0137963	49.1233	0.0137963	49.1211	0.0137963	49.1184	0.0137963	49.1156	0.0137963	49.1122	0.0137963	49.109	0.0137963	49.1053	0.0137963	7544.53	0.0137963	8021.41	0.0137963	8579.82	0.0137963	9176.99
0.0138113	-0.723734	0.0138113	-1.71078	0.0138113	-0.722155	0.0138113	-1.7092	0.0138113	-0.720319	0.0138113	-1.70737	0.0138113	-0.718317	0.0138113	-1.70536	0.0138113	-0.716153	0.0138113	-1.7032	0.0138113	-0.713892	0.0138113	-1.70094	0.0138113	-0.711542	0.0138113	-1.69859	0.0138113	49.1224	0.0138113	49.1201	0.0138113	49.1175	0.0138113	49.1147	0.0138113	49.1113	0.0138113	49.1081	0.0138113	49.1045	0.0138113	7543.84	0.0138113	8020.19	0.0138113	8577.95	0.0138113	9174.4
0.0139033	-0.723763	0.0139033	-1.71081	0.0139033	-0.722187	0.0139033	-1.70923	0.0139033	-0.720353	0.0139033	-1.7074	0.0139033	-0.718353	0.0139033	-1.7054	0.0139033	-0.716191	0.0139033	-1.70324	0.0139033	-0.713934	0.0139033	-1.70098	0.0139033	-0.711587	0.0139033	-1.69863	0.0139033	49.1168	0.0139033	49.1147	0.0139033	49.1122	0.0139033	49.1096	0.0139033	49.1064	0.0139033	49.1035	0.0139033	49.1001	0.0139033	7563.5	0.0139033	8037.3	0.0139033	8591.83	0.0139033	9185.27
0.0144165	-0.723937	0.0144165	-1.71098	0.0144165	-0.722371	0.0144165	-1.70942	0.0144165	-0.72055	0.0144165	-1.7076	0.0144165	-0.718564	0.0144165	-1.70561	0.0144165	-0.716418	0.0144165	-1.70347	0.0144165	-0.714176	0.0144165	-1.70122	0.0144165	-0.711846	0.0144165	-1.69889	0.0144165	49.0861	0.0144165	49.0843	0.0144165	49.0823	0.0144165	49.0803	0.0144165	49.0779	0.0144165	49.0758	0.0144165	49.0734	0.0144165	7548.9	0.0144165	8003.18	0.0144165	8533.66	0.0144165	9102.69
0.0145092	-0.723958	0.0145092	-1.71101	0.0145092	-0.722394	0.0145092	-1.70944	0.0145092	-0.720574	0.0145092	-1.70762	0.0145092	-0.71859	0.0145092	-1.70564	0.0145092	-0.716445	0.0145092	-1.70349	0.0145092	-0.714206	0.0145092	-1.70125	0.0145092	-0.711878	0.0145092	-1.69893	0.0145092	49.0852	0.0145092	49.0834	0.0145092	49.0814	0.0145092	49.0794	0.0145092	49.0771	0.0145092	49.0749	0.0145092	49.0726	0.0145092	7525.68	0.0145092	7978.2	0.0145092	8506.54	0.0145092	9073.32
0.0145258	-0.723962	0.0145258	-1.71101	0.0145258	-0.722398	0.0145258	-1.70945	0.0145258	-0.720579	0.0145258	-1.70763	0.0145258	-0.718595	0.0145258	-1.70564	0.0145258	-0.71645	0.0145258	-1.7035	0.0145258	-0.714211	0.0145258	-1.70126	0.0145258	-0.711883	0.0145258	-1.69893	0.0145258	49.085	0.0145258	49.0833	0.0145258	49.0813	0.0145258	49.0792	0.0145258	49.0769	0.0145258	49.0748	0.0145258	49.0725	0.0145258	7521.52	0.0145258	7973.72	0.0145258	8501.69	0.0145258	9068.06
0.0146273	-0.723986	0.0146273	-1.71103	0.0146273	-0.722423	0.0146273	-1.70947	0.0146273	-0.720605	0.0146273	-1.70765	0.0146273	-0.718623	0.0146273	-1.70567	0.0146273	-0.716481	0.0146273	-1.70353	0.0146273	-0.714244	0.0146273	-1.70129	0.0146273	-0.711918	0.0146273	-1.69897	0.0146273	49.085	0.0146273	49.0833	0.0146273	49.0814	0.0146273	49.0794	0.0146273	49.0771	0.0146273	49.075	0.0146273	49.0728	0.0146273	7509.62	0.0146273	7960.44	0.0146273	8486.7	0.0146273	9051.69
0.015194	-0.724124	0.015194	-1.71117	0.015194	-0.722569	0.015194	-1.70962	0.015194	-0.720762	0.015194	-1.70781	0.015194	-0.71879	0.015194	-1.70584	0.015194	-0.716659	0.015194	-1.70371	0.015194	-0.714433	0.015194	-1.70148	0.015194	-0.71212	0.015194	-1.69917	0.015194	49.0796	0.015194	49.078	0.015194	49.0761	0.015194	49.0741	0.015194	49.072	0.015194	49.0699	0.015194	49.0678	0.015194	7364.65	0.015194	7803.57	0.015194	8315.59	0.015194	8867.08
0.0152963	-0.724138	0.0152963	-1.71119	0.0152963	-0.722584	0.0152963	-1.70963	0.0152963	-0.720777	0.0152963	-1.70783	0.0152963	-0.718807	0.0152963	-1.70585	0.0152963	-0.716677	0.0152963	-1.70372	0.0152963	-0.714452	0.0152963	-1.7015	0.0152963	-0.71214	0.0152963	-1.69919	0.0152963	49.0793	0.0152963	49.0776	0.0152963	49.0758	0.0152963	49.0738	0.0152963	49.0716	0.0152963	49.0696	0.0152963	49.0674	0.0152963	7352.9	0.0152963	7791.05	0.0152963	8302.14	0.0152963	8852.68
0.0153146	-0.724141	0.0153146	-1.71119	0.0153146	-0.722587	0.0153146	-1.70964	0.0153146	-0.72078	0.0153146	-1.70783	0.0153146	-0.71881	0.0153146	-1.70586	0.0153146	-0.71668	0.0153146	-1.70373	0.0153146	-0.714456	0.0153146	-1.7015	0.0153146	-0.712144	0.0153146	-1.69919	0.0153146	49.0792	0.0153146	49.0776	0.0153146	49.0757	0.0153146	49.0737	0.0153146	49.0716	0.0153146	49.0695	0.0153146	49.0674	0.0153146	7350.8	0.0153146	7788.81	0.0153146	8299.73	0.0153146	8850.1
0.0154267	-0.724156	0.0154267	-1.7112	0.0154267	-0.722603	0.0154267	-1.70965	0.0154267	-0.720797	0.0154267	-1.70785	0.0154267	-0.718828	0.0154267	-1.70588	0.0154267	-0.7167	0.0154267	-1.70375	0.0154267	-0.714477	0.0154267	-1.70153	0.0154267	-0.712167	0.0154267	-1.69921	0.0154267	49.0801	0.0154267	49.0785	0.0154267	49.0766	0.0154267	49.0747	0.0154267	49.0726	0.0154267	49.0706	0.0154267	49.0685	0.0154267	7342.72	0.0154267	7780.04	0.0154267	8290.13	0.0154267	8839.88
0.0160523	-0.724246	0.0160523	-1.71129	0.0160523	-0.722699	0.0160523	-1.70975	0.0160523	-0.720899	0.0160523	-1.70795	0.0160523	-0.718937	0.0160523	-1.70598	0.0160523	-0.716815	0.0160523	-1.70386	0.0160523	-0.7146	0.0160523	-1.70165	0.0160523	-0.712298	0.0160523	-1.69935	0.0160523	49.0781	0.0160523	49.0764	0.0160523	49.0745	0.0160523	49.0726	0.0160523	49.0705	0.0160523	49.0684	0.0160523	49.0663	0.0160523	7251.3	0.0160523	7682.24	0.0160523	8184.73	0.0160523	8727.54
0.0161653	-0.724251	0.0161653	-1.7113	0.0161653	-0.722704	0.0161653	-1.70975	0.0161653	-0.720905	0.0161653	-1.70795	0.0161653	-0.718943	0.0161653	-1.70599	0.0161653	-0.716822	0.0161653	-1.70387	0.0161653	-0.714607	0.0161653	-1.70166	0.0161653	-0.712305	0.0161653	-1.69935	0.0161653	49.0781	0.0161653	49.0764	0.0161653	49.0746	0.0161653	49.0726	0.0161653	49.0705	0.0161653	49.0685	0.0161653	49.0664	0.0161653	7245.72	0.0161653	7676.29	0.0161653	8178.34	0.0161653	8720.73
0.0161855	-0.724252	0.0161855	-1.7113	0.0161855	-0.722705	0.0161855	-1.70975	0.0161855	-0.720906	0.0161855	-1.70795	0.0161855	-0.718944	0.0161855	-1.70599	0.0161855	-0.716823	0.0161855	-1.70387	0.0161855	-0.714608	0.0161855	-1.70166	0.0161855	-0.712306	0.0161855	-1.69935	0.0161855	49.0781	0.0161855	49.0765	0.0161855	49.0746	0.0161855	49.0726	0.0161855	49.0705	0.0161855	49.0685	0.0161855	49.0664	0.0161855	7244.71	0.0161855	7675.22	0.0161855	8177.19	0.0161855	8719.51
0.0163092	-0.724258	0.0163092	-1.71131	0.0163092	-0.722711	0.0163092	-1.70976	0.0163092	-0.720912	0.0163092	-1.70796	0.0163092	-0.718951	0.0163092	-1.706	0.0163092	-0.71683	0.0163092	-1.70388	0.0163092	-0.714616	0.0163092	-1.70166	0.0163092	-0.712315	0.0163092	-1.69936	0.0163092	49.0787	0.0163092	49.0771	0.0163092	49.0753	0.0163092	49.0733	0.0163092	49.0713	0.0163092	49.0693	0.0163092	49.0672	0.0163092	7244.85	0.0163092	7675.3	0.0163092	8177.19	0.0163092	8719.53
0.017	-0.724291	0.017	-1.71134	0.017	-0.722746	0.017	-1.70979	0.017	-0.720949	0.017	-1.708	0.017	-0.71899	0.017	-1.70604	0.017	-0.716872	0.017	-1.70392	0.017	-0.714661	0.017	-1.70171	0.017	-0.712363	0.017	-1.69941	0.017	49.0787	0.017	49.0771	0.017	49.0753	0.017	49.0734	0.017	49.0713	0.017	49.0693	0.017	49.0673	0.017	7224.39	0.017	7653.3	0.017	8153.35	0.017	8694.22
[truncated: 36 more columns]

## Sheet: Fig.8
	Temp - 220 ( PH+SR+CO)		Temp - 220 ( CO)		Temp - 220 ( PH)		Temp - 220 ( PH+SR)		Temp - 220 ( SR)		Temp - 220 ( PH+CO)		Temp - 220 ( SR+CO)		Temp - 300 ( PH+SR+CO)		Temp - 300 ( CO)		Temp - 300 ( PH)		Temp - 300 ( PH+SR)		Temp - 300 ( SR)		Temp - 300 ( PH+CO)		Temp - 300 ( SR+CO)		Temp - 460 ( PH+SR+CO)		Temp - 460 ( CO)		Temp - 460 ( PH)		Temp - 460 ( PH+SR)		Temp - 460 ( SR)		Temp - 460 ( PH+CO)		Temp - 460 ( SR+CO)
-0.016656	49.0768	-0.016656	49.0741	-0.016656	49.0741	-0.016656	49.0748	-0.016656	49.0741	-0.016656	49.0741	-0.016656	49.0741	-0.0164241	49.0829	-0.0164241	49.0808	-0.0164241	49.0808	-0.0164241	49.0815	-0.0164241	49.0808	-0.0164241	49.0823	-0.0164241	49.0808	-0.017	49.1022	-0.017	49.1016	-0.017	49.1016	-0.017	49.1019	-0.017	49.1016	-0.017	49.1016	-0.017	49.1016
-0.0160985	49.0742	-0.0160985	49.0714	-0.0160985	49.0714	-0.0160985	49.0722	-0.0160985	49.0714	-0.0160985	49.0714	-0.0160985	49.0714	-0.0161916	49.0818	-0.0161916	49.0796	-0.0161916	49.0796	-0.0161916	49.0803	-0.0161916	49.0796	-0.0161916	49.0812	-0.0161916	49.0796	-0.0164189	49.1048	-0.0164189	49.1044	-0.0164189	49.1044	-0.0164189	49.1047	-0.0164189	49.1044	-0.0164189	49.1044	-0.0164189	49.1044
-0.0160809	49.0741	-0.0160809	49.0712	-0.0160809	49.0712	-0.0160809	49.072	-0.0160809	49.0712	-0.0160809	49.0712	-0.0160809	49.0712	-0.0160523	49.0818	-0.0160523	49.0796	-0.0160523	49.0796	-0.0160523	49.0804	-0.0160523	49.0796	-0.0160523	49.0812	-0.0160523	49.0796	-0.0161261	49.1043	-0.0161261	49.1037	-0.0161261	49.1037	-0.0161261	49.1041	-0.0161261	49.1037	-0.0161261	49.1037	-0.0161261	49.1037
-0.0160523	49.0738	-0.0160523	49.071	-0.0160523	49.071	-0.0160523	49.0717	-0.0160523	49.071	-0.0160523	49.071	-0.0160523	49.071	-0.0158569	49.0825	-0.0158569	49.0804	-0.0158569	49.0804	-0.0158569	49.0811	-0.0158569	49.0804	-0.0158569	49.082	-0.0158569	49.0804	-0.0160746	49.1043	-0.0160746	49.1038	-0.0160746	49.1038	-0.0160746	49.1041	-0.0160746	49.1038	-0.0160746	49.1038	-0.0160746	49.1038
-0.0157407	49.0689	-0.0157407	49.0659	-0.0157407	49.0659	-0.0157407	49.0667	-0.0157407	49.0659	-0.0157407	49.0659	-0.0157407	49.0659	-0.0155307	49.0837	-0.0155307	49.0816	-0.0155307	49.0816	-0.0155307	49.0823	-0.0155307	49.0816	-0.0155307	49.0832	-0.0155307	49.0816	-0.0160523	49.1043	-0.0160523	49.1038	-0.0160523	49.1038	-0.0160523	49.1041	-0.0160523	49.1038	-0.0160523	49.1038	-0.0160523	49.1038
-0.0152358	49.0657	-0.0152358	49.0625	-0.0152358	49.0625	-0.0152358	49.0634	-0.0152358	49.0625	-0.0152358	49.0625	-0.0152358	49.0625	-0.0153201	49.0822	-0.0153201	49.0801	-0.0153201	49.0801	-0.0153201	49.0808	-0.0153201	49.0801	-0.0153201	49.0817	-0.0153201	49.0801	-0.0160057	49.1043	-0.0160057	49.1037	-0.0160057	49.1037	-0.0160057	49.104	-0.0160057	49.1037	-0.0160057	49.1037	-0.0160057	49.1037
-0.0152198	49.0654	-0.0152198	49.0623	-0.0152198	49.0623	-0.0152198	49.0631	-0.0152198	49.0623	-0.0152198	49.0623	-0.0152198	49.0623	-0.015194	49.0827	-0.015194	49.0805	-0.015194	49.0805	-0.015194	49.0812	-0.015194	49.0805	-0.015194	49.0822	-0.015194	49.0805	-0.0159855	49.1042	-0.0159855	49.1036	-0.0159855	49.1036	-0.0159855	49.104	-0.0159855	49.1036	-0.0159855	49.1036	-0.0159855	49.1036
-0.015194	49.065	-0.015194	49.0618	-0.015194	49.0618	-0.015194	49.0627	-0.015194	49.0618	-0.015194	49.0618	-0.015194	49.0618	-0.0148985	49.0868	-0.0148985	49.0847	-0.0148985	49.0847	-0.0148985	49.0854	-0.0148985	49.0847	-0.0148985	49.0866	-0.0148985	49.0847	-0.0157463	49.1025	-0.0157463	49.1017	-0.0157463	49.1017	-0.0157463	49.1021	-0.0157463	49.1017	-0.0157463	49.1017	-0.0157463	49.1017
-0.0149117	49.0627	-0.0149117	49.0595	-0.0149117	49.0595	-0.0149117	49.0604	-0.0149117	49.0595	-0.0149117	49.0595	-0.0149117	49.0595	-0.0147215	49.0892	-0.0147215	49.0873	-0.0147215	49.0873	-0.0147215	49.0879	-0.0147215	49.0873	-0.0147215	49.0893	-0.0147215	49.0873	-0.015194	49.1048	-0.015194	49.1039	-0.015194	49.1039	-0.015194	49.1043	-0.015194	49.1039	-0.015194	49.1039	-0.015194	49.1039
-0.0144544	49.0637	-0.0144544	49.0605	-0.0144544	49.0605	-0.0144544	49.0614	-0.0144544	49.0605	-0.0144544	49.0605	-0.0144544	49.0605	-0.0145308	49.0893	-0.0145308	49.0873	-0.0145308	49.0873	-0.0145308	49.088	-0.0145308	49.0873	-0.0145308	49.0895	-0.0145308	49.0873	-0.0151757	49.1049	-0.0151757	49.104	-0.0151757	49.104	-0.0151757	49.1044	-0.0151757	49.104	-0.0151757	49.104	-0.0151757	49.104
-0.01444	49.0636	-0.01444	49.0603	-0.01444	49.0603	-0.01444	49.0613	-0.01444	49.0603	-0.01444	49.0603	-0.01444	49.0603	-0.0144165	49.0908	-0.0144165	49.0889	-0.0144165	49.0889	-0.0144165	49.0896	-0.0144165	49.0889	-0.0144165	49.0911	-0.0144165	49.0889	-0.0151335	49.1052	-0.0151335	49.1042	-0.0151335	49.1042	-0.0151335	49.1047	-0.0151335	49.1042	-0.0151335	49.1042	-0.0151335	49.1042
-0.0144165	49.0634	-0.0144165	49.0601	-0.0144165	49.0601	-0.0144165	49.0611	-0.0144165	49.0601	-0.0144165	49.0601	-0.0144165	49.0601	-0.0142563	49.1057	-0.0142563	49.1037	-0.0142563	49.1037	-0.0142563	49.1044	-0.0142563	49.1037	-0.0142563	49.1063	-0.0142563	49.1037	-0.0149168	49.1059	-0.0149168	49.1045	-0.0149168	49.1045	-0.0149168	49.1051	-0.0149168	49.1045	-0.0149168	49.1045	-0.0149168	49.1045
-0.0141609	49.0775	-0.0141609	49.0743	-0.0141609	49.0743	-0.0141609	49.0752	-0.0141609	49.0743	-0.0141609	49.0743	-0.0141609	49.0743	-0.0139886	49.1304	-0.0139886	49.1286	-0.0139886	49.1286	-0.0139886	49.1292	-0.0139886	49.1286	-0.0139886	49.1315	-0.0139886	49.1286	-0.0144165	49.1128	-0.0144165	49.1109	-0.0144165	49.1109	-0.0144165	49.1115	-0.0144165	49.1109	-0.0144165	49.1109	-0.0144165	49.1109
-0.0137467	49.107	-0.0137467	49.1039	-0.0137467	49.1039	-0.0137467	49.1048	-0.0137467	49.1039	-0.0137467	49.1039	-0.0137467	49.1039	-0.0138159	49.1413	-0.0138159	49.1394	-0.0138159	49.1394	-0.0138159	49.1401	-0.0138159	49.1394	-0.0138159	49.1431	-0.0138159	49.1394	-0.0144	49.1153	-0.0144	49.1133	-0.0144	49.1133	-0.0144	49.1139	-0.0144	49.1133	-0.0144	49.1133	-0.0144	49.1133
-0.0137336	49.1077	-0.0137336	49.1046	-0.0137336	49.1046	-0.0137336	49.1055	-0.0137336	49.1046	-0.0137336	49.1046	-0.0137336	49.1046	-0.0137124	49.1504	-0.0137124	49.1486	-0.0137124	49.1486	-0.0137124	49.1493	-0.0137124	49.1486	-0.0137124	49.1525	-0.0137124	49.1486	-0.0143617	49.1209	-0.0143617	49.1189	-0.0143617	49.1189	-0.0143617	49.1195	-0.0143617	49.1189	-0.0143617	49.1189	-0.0143617	49.1189
-0.0137124	49.1088	-0.0137124	49.1057	-0.0137124	49.1057	-0.0137124	49.1066	-0.0137124	49.1057	-0.0137124	49.1057	-0.0137124	49.1057	-0.01347	49.2617	-0.01347	49.2597	-0.01347	49.2597	-0.01347	49.2603	-0.01347	49.2597	-0.01347	49.2682	-0.01347	49.2597	-0.0141655	49.1423	-0.0141655	49.1401	-0.0141655	49.1401	-0.0141655	49.1408	-0.0141655	49.1401	-0.0141655	49.1401	-0.0141655	49.1401
-0.0134809	49.2189	-0.0134809	49.2159	-0.0134809	49.2159	-0.0134809	49.2167	-0.0134809	49.2159	-0.0134809	49.2159	-0.0134809	49.2159	-0.0133248	49.3284	-0.0133248	49.3262	-0.0133248	49.3262	-0.0133248	49.3267	-0.0133248	49.3262	-0.0133248	49.3375	-0.0133248	49.3262	-0.0137124	49.1966	-0.0137124	49.1939	-0.0137124	49.1939	-0.0137124	49.1946	-0.0137124	49.1939	-0.0137124	49.1939	-0.0137124	49.1939
-0.0131057	49.3871	-0.0131057	49.3843	-0.0131057	49.3843	-0.0131057	49.385	-0.0131057	49.3843	-0.0131057	49.3843	-0.0131057	49.3843	-0.0131684	49.392	-0.0131684	49.3898	-0.0131684	49.3898	-0.0131684	49.3903	-0.0131684	49.3898	-0.0131684	49.4042	-0.0131684	49.3898	-0.0136974	49.2154	-0.0136974	49.2125	-0.0136974	49.2125	-0.0136974	49.2133	-0.0136974	49.2125	-0.0136974	49.2125	-0.0136974	49.2125
-0.0130939	49.3924	-0.0130939	49.3897	-0.0130939	49.3897	-0.0130939	49.3904	-0.0130939	49.3897	-0.0130939	49.3897	-0.0130939	49.3897	-0.0130746	49.433	-0.0130746	49.4307	-0.0130746	49.4307	-0.0130746	49.4311	-0.0130746	49.4307	-0.0130746	49.4468	-0.0130746	49.4307	-0.0136628	49.2587	-0.0136628	49.2557	-0.0136628	49.2557	-0.0136628	49.2564	-0.0136628	49.2557	-0.0136628	49.2557	-0.0136628	49.2557
-0.0130746	49.4011	-0.0130746	49.3984	-0.0130746	49.3984	-0.0130746	49.3991	-0.0130746	49.3984	-0.0130746	49.3984	-0.0130746	49.3984	-0.0129432	49.7485	-0.0129432	49.7447	-0.0129432	49.7447	-0.0129432	49.7453	-0.0129432	49.7447	-0.0129432	49.7768	-0.0129432	49.7447	-0.013485	49.4169	-0.013485	49.4134	-0.013485	49.4134	-0.013485	49.4141	-0.013485	49.4134	-0.013485	49.4134	-0.013485	49.4134
-0.0128649	49.9376	-0.0128649	49.9343	-0.0128649	49.9343	-0.0128649	49.9347	-0.0128649	49.9343	-0.0128649	49.9343	-0.0128649	49.9343	-0.0127236	50.2754	-0.0127236	50.2691	-0.0127236	50.2691	-0.0127236	50.2699	-0.0127236	50.2691	-0.0127236	50.3279	-0.0127236	50.2691	-0.0130746	49.8014	-0.0130746	49.7963	-0.0130746	49.7963	-0.0130746	49.7969	-0.0130746	49.7963	-0.0130746	49.7963	-0.0130746	49.7963
-0.0125252	50.73	-0.0125252	50.725	-0.0125252	50.725	-0.0125252	50.7252	-0.0125252	50.725	-0.0125252	50.725	-0.0125252	50.725	-0.0125819	50.573	-0.0125819	50.5656	-0.0125819	50.5656	-0.0125819	50.5666	-0.0125819	50.5656	-0.0125819	50.6413	-0.0125819	50.5656	-0.0130433	50.028	-0.0130433	50.022	-0.0130433	50.022	-0.0130433	50.0227	-0.0130433	50.022	-0.0130433	50.022	-0.0130433	50.022
-0.0125078	50.7725	-0.0125078	50.7676	-0.0125078	50.7676	-0.0125078	50.7677	-0.0125078	50.7676	-0.0125078	50.7676	-0.0125078	50.7676	-0.012497	50.7666	-0.012497	50.7582	-0.012497	50.7582	-0.012497	50.7592	-0.012497	50.7582	-0.012497	50.8436	-0.012497	50.7582	-0.0130297	50.1261	-0.0130297	50.1198	-0.0130297	50.1198	-0.0130297	50.1205	-0.0130297	50.1198	-0.0130297	50.1198	-0.0130297	50.1198
-0.012497	50.7988	-0.012497	50.7938	-0.012497	50.7938	-0.012497	50.7939	-0.012497	50.7938	-0.012497	50.7938	-0.012497	50.7938	-0.0122982	51.5336	-0.0122982	51.5206	-0.0122982	51.5206	-0.0122982	51.5221	-0.0122982	51.5206	-0.0122982	51.6359	-0.0122982	51.5206	-0.0128687	50.9273	-0.0128687	50.918	-0.0128687	50.918	-0.0128687	50.9184	-0.0128687	50.918	-0.0128687	50.918	-0.0128687	50.918
-0.0123071	51.5582	-0.0123071	51.5505	-0.0123071	51.5505	-0.0123071	51.5506	-0.0123071	51.5505	-0.0123071	51.5505	-0.0123071	51.5505	-0.0121791	51.993	-0.0121791	51.9772	-0.0121791	51.9772	-0.0121791	51.9789	-0.0121791	51.9772	-0.0121791	52.1105	-0.0121791	51.9772	-0.012497	52.9024	-0.012497	52.8851	-0.012497	52.8851	-0.012497	52.8852	-0.012497	52.8851	-0.012497	52.8851	-0.012497	52.8851
-0.0119994	52.7059	-0.0119994	52.6946	-0.0119994	52.6946	-0.0119994	52.6944	-0.0119994	52.6946	-0.0119994	52.6946	-0.0119994	52.6946	-0.0120507	52.4609	-0.0120507	52.4432	-0.0120507	52.4432	-0.0120507	52.4451	-0.0120507	52.4432	-0.0120507	52.596	-0.0120507	52.4432	-0.0124847	53.0068	-0.0124847	52.9892	-0.0124847	52.9892	-0.0124847	52.9892	-0.0124847	52.9892	-0.0124847	52.9892	-0.0124847	52.9892
-0.0119896	52.7457	-0.0119896	52.7343	-0.0119896	52.7343	-0.0119896	52.734	-0.0119896	52.7343	-0.0119896	52.7343	-0.0119896	52.7343	-0.0119738	52.762	-0.0119738	52.7426	-0.0119738	52.7426	-0.0119738	52.7447	-0.0119738	52.7426	-0.0119738	52.9072	-0.0119738	52.7426	-0.0124563	53.2479	-0.0124563	53.2295	-0.0124563	53.2295	-0.0124563	53.2295	-0.0124563	53.2295	-0.0124563	53.2295	-0.0124563	53.2295
-0.0119738	52.8101	-0.0119738	52.7985	-0.0119738	52.7985	-0.0119738	52.7982	-0.0119738	52.7985	-0.0119738	52.7985	-0.0119738	52.7985	-0.011866	52.6121	-0.011866	52.5908	-0.011866	52.5908	-0.011866	52.5928	-0.011866	52.5908	-0.011866	52.7258	-0.011866	52.5908	-0.0123105	54.2735	-0.0123105	54.2514	-0.0123105	54.2514	-0.0123105	54.251	-0.0123105	54.2514	-0.0123105	54.2514	-0.0123105	54.2514
-0.0118018	52.5339	-0.0118018	52.5176	-0.0118018	52.5176	-0.0118018	52.5179	-0.0118018	52.5176	-0.0118018	52.5176	-0.0118018	52.5176	-0.0116859	52.3618	-0.0116859	52.3373	-0.0116859	52.3373	-0.0116859	52.3391	-0.0116859	52.3373	-0.0116859	52.423	-0.0116859	52.3373	-0.0119738	56.731	-0.0119738	56.7	-0.0119738	56.7	-0.0119738	56.6989	-0.0119738	56.7	-0.0119738	56.7	-0.0119738	56.7
-0.0115231	52.2101	-0.0115231	52.1897	-0.0115231	52.1897	-0.0115231	52.1903	-0.0115231	52.1897	-0.0115231	52.1897	-0.0115231	52.1897	-0.0115696	52.2909	-0.0115696	52.266	-0.0115696	52.266	-0.0115696	52.2673	-0.0115696	52.266	-0.0115696	52.3178	-0.0115696	52.266	-0.0119627	56.6159	-0.0119627	56.5851	-0.0119627	56.5851	-0.0119627	56.584	-0.0119627	56.5851	-0.0119627	56.5851	-0.0119627	56.5851
-0.0115088	52.1911	-0.0115088	52.1703	-0.0115088	52.1703	-0.0115088	52.1709	-0.0115088	52.1703	-0.0115088	52.1703	-0.0115088	52.1703	-0.0115	52.2122	-0.0115	52.1865	-0.0115	52.1865	-0.0115	52.1875	-0.0115	52.1865	-0.0115	52.2212	-0.0115	52.1865	-0.011937	56.35	-0.011937	56.3198	-0.011937	56.3198	-0.011937	56.3188	-0.011937	56.3198	-0.011937	56.3198	-0.011937	56.3198
-0.0115	52.1794	-0.0115	52.1583	-0.0115	52.1583	-0.0115	52.159	-0.0115	52.1583	-0.0115	52.1583	-0.0115	52.1583	-0.01131	52.256	-0.01131	52.2115	-0.01131	52.2115	-0.01131	52.2134	-0.01131	52.2115	-0.01131	52.2011	-0.01131	52.2115	-0.0118049	56.1133	-0.0118049	56.0836	-0.0118049	56.0836	-0.0118049	56.0841	-0.0118049	56.0836	-0.0118049	56.0836	-0.0118049	56.0836
-0.0113185	52.1904	-0.0113185	52.1525	-0.0113185	52.1525	-0.0113185	52.1543	-0.0113185	52.1525	-0.0113185	52.1525	-0.0113185	52.1525	-0.0111962	52.2821	-0.0111962	52.2266	-0.0111962	52.2266	-0.0111962	52.2289	-0.0111962	52.2266	-0.0111962	52.1891	-0.0111962	52.2266	-0.0115	55.1661	-0.0115	55.1404	-0.0115	55.1404	-0.0115	55.1439	-0.0115	55.1404	-0.0115	55.1404	-0.0115	55.1404
-0.0110244	52.3177	-0.0110244	52.2551	-0.0110244	52.2551	-0.0110244	52.2578	-0.0110244	52.2551	-0.0110244	52.2551	-0.0110244	52.2551	-0.0110735	52.381	-0.0110735	52.3169	-0.0110735	52.3169	-0.0110735	52.319	-0.0110735	52.3169	-0.0110735	52.2454	-0.0110735	52.3169	-0.0114728	54.9665	-0.0114728	54.9386	-0.0114728	54.9386	-0.0114728	54.9426	-0.0114728	54.9386	-0.0114728	54.9386	-0.0114728	54.9386
-0.0110151	52.3192	-0.0110151	52.2557	-0.0110151	52.2557	-0.0110151	52.2585	-0.0110151	52.2557	-0.0110151	52.2557	-0.0110151	52.2557	-0.011	52.4049	-0.011	52.3342	-0.011	52.3342	-0.011	52.3365	-0.011	52.3342	-0.011	52.2467	-0.011	52.3342	-0.0114611	54.8801	-0.0114611	54.8512	-0.0114611	54.8512	-0.0114611	54.8555	-0.0114611	54.8512	-0.0114611	54.8512	-0.0114611	54.8512
-0.011	52.3216	-0.011	52.2567	-0.011	52.2567	-0.011	52.2597	-0.011	52.2567	-0.011	52.2567	-0.011	52.2567	-0.01081	51.8298	-0.01081	81.476	-0.01081	81.4761	-0.01081	74.1744	-0.01081	81.476	-0.01081	107.452	-0.01081	81.476	-0.0113217	55.1007	-0.0113217	55.0608	-0.0113217	55.0608	-0.0113217	55.0683	-0.0113217	55.0608	-0.0113217	55.0608	-0.0113217	55.0608
-0.0108185	51.3123	-0.0108185	104.846	-0.0108185	104.845	-0.0108185	82.0697	-0.0108185	104.846	-0.0108185	104.846	-0.0108185	104.846	-0.0106962	51.4854	-0.0106962	98.9281	-0.0106962	98.9282	-0.0106962	87.2524	-0.0106962	98.9281	-0.0106962	140.512	-0.0106962	98.9281	-0.011	55.1487	-0.011	55.0832	-0.011	55.0832	-0.011	55.0983	-0.011	55.0832	-0.011	55.0832	-0.011	55.0832
-0.0105244	49.7129	-0.0105244	190.214	-0.0105244	190.214	-0.0105244	130.477	-0.0105244	190.214	-0.0105244	190.214	-0.0105244	190.214	-0.0105735	51.1558	-0.0105735	116.888	-0.0105735	116.888	-0.0105735	100.717	-0.0105735	116.888	-0.0105735	174.509	-0.0105735	116.888	-0.0109728	55.0034	-0.0109728	57.0064	-0.0109728	57.0064	-0.0109728	56.3814	-0.0109728	57.0064	-0.0109728	57.0064	-0.0109728	57.0064
-0.0105151	49.6634	-0.0105151	192.786	-0.0105151	192.786	-0.0105151	131.935	-0.0105151	192.786	-0.0105151	192.786	-0.0105151	192.786	-0.0105	50.9455	-0.0105	127.643	-0.0105	127.643	-0.0105	108.777	-0.0105	127.643	-0.0105	194.881	-0.0105	127.643	-0.0109611	54.9405	-0.0109611	57.8395	-0.0109611	57.8395	-0.0109611	56.9372	-0.0109611	57.8395	-0.0109611	57.8395	-0.0109611	57.8395
-0.0105	49.5831	-0.0105	196.955	-0.0105	196.955	-0.0105	134.298	-0.0105	196.955	-0.0105	196.955	-0.0105	196.955	-0.01031	48.196	-0.01031	212.411	-0.01031	212.411	-0.01031	171.636	-0.01031	212.411	-0.01031	356.87	-0.01031	212.411	-0.0108217	54.4412	-0.0108217	67.9437	-0.0108217	67.9437	-0.0108217	63.7605	-0.0108217	67.9437	-0.0108217	67.9437	-0.0108217	67.9437
-0.0103185	45.6523	-0.0103185	351.788	-0.0103185	351.788	-0.0103185	220.772	-0.0103185	351.788	-0.0103185	351.788	-0.0103185	351.788	-0.0101962	46.5494	-0.0101962	263.176	-0.0101962	263.176	-0.0101962	209.281	-0.0101962	263.176	-0.0101962	453.88	-0.0101962	263.176	-0.0105	53.1857	-0.0105	91.2003	-0.0105	91.2003	-0.0105	79.4324	-0.0105	91.2003	-0.0105	91.2003	-0.0105	91.2003
-0.0100244	39.1988	-0.0100244	602.483	-0.0100244	602.482	-0.0100244	360.743	-0.0100244	602.483	-0.0100244	602.483	-0.0100244	602.483	-0.0100735	44.7172	-0.0100735	317.983	-0.0100735	317.983	-0.0100735	249.922	-0.0100735	317.983	-0.0100735	558.66	-0.0100735	317.983	-0.0104882	53.0774	-0.0104882	93.7485	-0.0104882	93.7484	-0.0104882	81.1579	-0.0104882	93.7485	-0.0104882	93.7485	-0.0104882	93.7485
-0.0100151	38.9958	-0.0100151	610.429	-0.0100151	610.428	-0.0100151	365.182	-0.0100151	610.429	-0.0100151	610.429	-0.0100151	610.429	-0.01	43.6464	-0.01	350.833	-0.01	350.833	-0.01	274.288	-0.01	350.833	-0.01	621.428	-0.01	350.833	-0.0104611	52.8272	-0.0104611	99.6312	-0.0104611	99.6311	-0.0104611	85.1412	-0.0104611	99.6312	-0.0104611	99.6312	-0.0104611	99.6312
-0.01	38.667	-0.01	623.304	-0.01	623.303	-0.01	372.375	-0.01	623.304	-0.01	623.304	-0.01	623.304	-0.00980997	41.707	-0.00980997	358.485	-0.00980997	358.485	-0.00980997	277.678	-0.00980997	358.485	-0.00980997	640.303	-0.00980997	358.485	-0.0103217	49.981	-0.0103217	128.272	-0.0103217	128.272	-0.0103217	104.03	-0.0103217	128.272	-0.0103217	128.272	-0.0103217	128.272
-0.00981848	36.7908	-0.00981848	641.399	-0.00981848	641.398	-0.00981848	377.872	-0.00981848	641.399	-0.00981848	641.399	-0.00981848	641.399	-0.00969616	40.5455	-0.00969616	363.067	-0.00969616	363.068	-0.00969616	279.708	-0.00969616	363.067	-0.00969616	651.606	-0.00969616	363.067	-0.01	43.9752	-0.01	194.933	-0.01	194.933	-0.01	148.186	-0.01	194.933	-0.01	194.933	-0.01	194.933
-0.00952437	33.7161	-0.00952437	670.623	-0.00952437	670.622	-0.00952437	386.707	-0.00952437	670.623	-0.00952437	670.623	-0.00952437	670.623	-0.00957347	39.2527	-0.00957347	368.974	-0.00957347	368.974	-0.00957347	282.634	-0.00957347	368.974	-0.00957347	665.606	-0.00957347	368.974	-0.00997285	43.7324	-0.00997285	195.47	-0.00997285	195.47	-0.00997285	148.474	-0.00997285	195.47	-0.00997285	195.47	-0.00997285	195.47
-0.00951507	33.6172	-0.00951507	671.689	-0.00951507	671.688	-0.00951507	387.07	-0.00951507	671.689	-0.00951507	671.689	-0.00951507	671.689	-0.0095	38.4903	-0.0095	372.509	-0.0095	372.51	-0.0095	284.388	-0.0095	372.509	-0.0095	673.973	-0.0095	372.509	-0.00996109	43.6272	-0.00996109	195.703	-0.00996109	195.703	-0.00996109	148.599	-0.00996109	195.703	-0.00996109	195.703	-0.00996109	195.703
-0.0095	33.4569	-0.0095	673.416	-0.0095	673.416	-0.0095	387.659	-0.0095	673.416	-0.0095	673.416	-0.0095	673.416	-0.00938619	37.9004	-0.00938619	358.023	-0.00938619	358.023	-0.00938619	271.911	-0.00938619	358.023	-0.00938619	649.999	-0.00938619	358.023	-0.00982173	41.9721	-0.00982173	198.058	-0.00982173	198.057	-0.00982173	149.677	-0.00982173	198.058	-0.00982173	198.058	-0.00982173	198.058
-0.00931848	33.2348	-0.00931848	635.189	-0.00931848	635.188	-0.00931848	360.998	-0.00931848	635.189	-0.00931848	635.189	-0.00931848	635.189	-0.00919616	36.9154	-0.00919616	333.833	-0.00919616	333.834	-0.00919616	251.079	-0.00919616	333.833	-0.00919616	609.965	-0.00919616	333.833	-0.0095	38.2985	-0.0095	203.624	-0.0095	203.624	-0.0095	152.302	-0.0095	203.624	-0.0095	203.624	-0.0095	203.624
-0.00902437	32.8751	-0.00902437	573.24	-0.00902437	573.239	-0.00902437	317.799	-0.00902437	573.24	-0.00902437	573.24	-0.00902437	573.24	-0.00907347	36.2753	-0.00907347	318.266	-0.00907347	318.266	-0.00907347	237.653	-0.00907347	318.266	-0.00907347	584.233	-0.00907347	318.266	-0.00947285	38.151	-0.00947285	201.893	-0.00947285	201.893	-0.00947285	151.079	-0.00947285	201.893	-0.00947285	201.893	-0.00947285	201.893
-0.00901507	32.8631	-0.00901507	571.289	-0.00901507	571.288	-0.00901507	316.435	-0.00901507	571.289	-0.00901507	571.289	-0.00901507	571.289	-0.009	35.892	-0.009	308.942	-0.009	308.942	-0.009	229.613	-0.009	308.942	-0.009	568.821	-0.009	308.942	-0.00946109	38.0871	-0.00946109	201.144	-0.00946109	201.143	-0.00946109	150.549	-0.00946109	201.144	-0.00946109	201.144	-0.00946109	201.144
-0.009	32.8437	-0.009	568.129	-0.009	568.128	-0.009	314.224	-0.009	568.129	-0.009	568.129	-0.009	568.129	-0.00888619	35.2592	-0.00888619	291.039	-0.00888619	291.039	-0.00888619	215.855	-0.00888619	291.039	-0.00888619	535.478	-0.00888619	291.039	-0.00932173	37.33	-0.00932173	192.261	-0.00932173	192.261	-0.00932173	144.271	-0.00932173	192.261	-0.00932173	192.261	-0.00932173	192.261
-0.00881848	32.741	-0.00881848	514.959	-0.00881848	514.958	-0.00881848	284.576	-0.00881848	514.959	-0.00881848	514.959	-0.00881848	514.959	-0.00869616	34.2025	-0.00869616	261.143	-0.00869616	261.143	-0.00869616	192.882	-0.00869616	261.143	-0.00869616	479.802	-0.00869616	261.143	-0.009	35.5822	-0.009	171.753	-0.009	171.753	-0.009	129.775	-0.009	171.753	-0.009	171.753	-0.009	171.753
-0.00852437	32.5744	-0.00852437	428.799	-0.00852437	428.798	-0.00852437	236.537	-0.00852437	428.799	-0.00852437	428.799	-0.00852437	428.799	-0.00857347	33.5246	-0.00857347	241.907	-0.00857347	241.907	-0.00857347	178.066	-0.00857347	241.907	-0.00857347	444.058	-0.00857347	241.907	-0.00897285	35.3956	-0.00897285	169.518	-0.00897285	169.518	-0.00897285	128.228	-0.00897285	169.518	-0.00897285	169.518	-0.00897285	169.518
-0.00851507	32.5694	-0.00851507	426.09	-0.00851507	426.089	-0.00851507	235.02	-0.00851507	426.09	-0.00851507	426.09	-0.00851507	426.09	-0.0085	33.1186	-0.0085	230.386	-0.0085	230.386	-0.0085	169.193	-0.0085	230.386	-0.0085	422.65	-0.0085	230.386	-0.00896109	35.3148	-0.00896109	168.551	-0.00896109	168.55	-0.00896109	127.558	-0.00896109	168.551	-0.00896109	168.551	-0.00896109	168.551
-0.0085	32.5614	-0.0085	421.7	-0.0085	421.699	-0.0085	232.563	-0.0085	421.7	-0.0085	421.7	-0.0085	421.7	-0.00838619	32.422	-0.00838619	212.489	-0.00838619	212.489	-0.00838619	156.729	-0.00838619	212.489	-0.00838619	386.491	-0.00838619	212.489	-0.00882173	34.3575	-0.00882173	157.083	-0.00882173	157.083	-0.00882173	119.618	-0.00882173	157.083	-0.00882173	157.083	-0.00882173	157.083
-0.00831848	32.22	-0.00831848	364.014	-0.00831848	364.013	-0.00831848	204.875	-0.00831848	364.014	-0.00831848	364.014	-0.00831848	364.014	-0.00819616	31.2587	-0.00819616	182.603	-0.00819616	182.603	-0.00819616	135.916	-0.00819616	182.603	-0.00819616	326.114	-0.00819616	182.603	-0.0085	32.147	-0.0085	130.608	-0.0085	130.608	-0.0085	101.287	-0.0085	130.608	-0.0085	130.608	-0.0085	130.608
-0.00802437	31.667	-0.00802437	270.558	-0.00802437	270.557	-0.00802437	160.019	-0.00802437	270.558	-0.00802437	270.558	-0.00802437	270.558	-0.00807347	30.5033	-0.00807347	163.233	-0.00807347	163.233	-0.00807347	122.407	-0.00807347	163.233	-0.00807347	287.015	-0.00807347	163.233	-0.00847285	31.9283	-0.00847285	128.349	-0.00847285	128.349	-0.00847285	99.7099	-0.00847285	128.349	-0.00847285	128.349	-0.00847285	128.349
-0.00801507	31.6495	-0.00801507	267.593	-0.00801507	267.593	-0.00801507	158.594	-0.00801507	267.593	-0.00801507	267.593	-0.00801507	267.593	-0.008	30.051	-0.008	151.633	-0.008	151.633	-0.008	114.318	-0.008	151.633	-0.008	263.602	-0.008	151.633	-0.00846109	31.8336	-0.00846109	127.37	-0.00846109	127.37	-0.00846109	99.0268	-0.00846109	127.37	-0.00846109	127.37	-0.00846109	127.37
-0.008	31.6211	-0.008	262.791	-0.008	262.79	-0.008	156.284	-0.008	262.791	-0.008	262.791	-0.008	262.791	-0.00788619	29.8425	-0.00788619	140.121	-0.00788619	140.121	-0.00788619	106.758	-0.00788619	140.121	-0.00788619	239.778	-0.00788619	140.121	-0.00832173	30.7109	-0.00832173	115.772	-0.00832173	115.771	-0.00832173	90.9318	-0.00832173	115.772	-0.00832173	115.772	-0.00832173	115.772
-0.00781848	31.7275	-0.00781848	224.774	-0.00781848	224.773	-0.00781848	138.895	-0.00781848	224.774	-0.00781848	224.774	-0.00781848	224.774	-0.00769616	29.4944	-0.00769616	120.898	-0.00769616	120.898	-0.00769616	94.1325	-0.00769616	120.898	-0.00769616	199.997	-0.00769616	120.898	-0.008	28.1194	-0.008	88.9982	-0.008	88.9982	-0.008	72.2459	-0.008	88.9982	-0.008	88.9982	-0.008	88.9982
-0.00752437	31.9003	-0.00752437	163.191	-0.00752437	163.19	-0.00752437	110.725	-0.00752437	163.191	-0.00752437	163.191	-0.00752437	163.191	-0.00757347	29.2577	-0.00757347	108.343	-0.00757347	108.342	-0.00757347	85.8794	-0.00757347	108.343	-0.00757347	174.015	-0.00757347	108.343	-0.00798824	28.0704	-0.00798824	88.3722	-0.00798824	88.3721	-0.00798824	71.8045	-0.00798824	88.3722	-0.00798824	88.3722	-0.00798824	88.3722
-0.00751507	31.9052	-0.00751507	161.22	-0.00751507	161.22	-0.00751507	109.824	-0.00751507	161.22	-0.00751507	161.22	-0.00751507	161.22	-0.0075	29.1161	-0.0075	100.825	-0.0075	100.825	-0.0075	80.9383	-0.0075	100.825	-0.0075	158.459	-0.0075	100.825	-0.00796109	27.9573	-0.00796109	86.9269	-0.00796109	86.9268	-0.00796109	70.7856	-0.00796109	86.9269	-0.00796109	86.9269	-0.00796109	86.9269
-0.0075	31.9131	-0.0075	158.028	-0.0075	158.028	-0.0075	108.363	-0.0075	158.028	-0.0075	158.028	-0.0075	158.028	-0.00738619	29.4117	-0.00738619	95.0858	-0.00738619	95.0857	-0.00738619	77.3113	-0.00738619	95.0858	-0.00738619	146.67	-0.00738619	95.0858	-0.00782173	27.3766	-0.00782173	79.507	-0.00782173	79.507	-0.00782173	65.5546	-0.00782173	79.507	-0.00782173	79.507	-0.00782173	79.507
-0.00731848	32.5497	-0.00731848	139.214	-0.00731848	139.214	-0.00731848	99.445	-0.00731848	139.214	-0.00731848	139.214	-0.00731848	139.214	-0.00719616	29.9052	-0.00719616	85.5017	-0.00719616	85.5016	-0.00719616	71.255	-0.00719616	85.5017	-0.00719616	126.985	-0.00719616	85.5017	-0.0075	26.0365	-0.0075	62.3817	-0.0075	62.3817	-0.0075	53.4812	-0.0075	62.3817	-0.0075	62.3817	-0.0075	62.3817
-0.00702437	33.5816	-0.00702437	108.739	-0.00702437	108.738	-0.00702437	84.9987	-0.00702437	108.739	-0.00702437	108.739	-0.00702437	108.739	-0.00707347	30.2151	-0.00707347	79.2253	-0.00707347	79.2252	-0.00707347	67.2859	-0.00707347	79.2253	-0.00707347	114.091	-0.00707347	79.2253	-0.00747285	26.0475	-0.00747285	61.6966	-0.00747285	61.6966	-0.00747285	52.9979	-0.00747285	61.6966	-0.00747285	61.6966	-0.00747285	61.6966
-0.00701507	33.6138	-0.00701507	107.761	-0.00701507	107.761	-0.00701507	84.5358	-0.00701507	107.761	-0.00701507	107.761	-0.00701507	107.761	-0.007	30.4008	-0.007	75.4678	-0.007	75.4678	-0.007	64.9098	-0.007	75.4678	-0.007	106.372	-0.007	75.4678	-0.00746109	26.0523	-0.00746109	61.3998	-0.00746109	61.3998	-0.00746109	52.7886	-0.00746109	61.3998	-0.00746109	61.3998	-0.00746109	61.3998
-0.007	33.6659	-0.007	106.176	-0.007	106.176	-0.007	83.7856	-0.007	106.176	-0.007	106.176	-0.007	106.176	-0.00688619	31.1032	-0.00688619	73.0676	-0.00688619	73.0675	-0.00688619	63.5188	-0.00688619	73.0676	-0.00688619	101.328	-0.00688619	73.0676	-0.00732173	26.1086	-0.00732173	57.8824	-0.00732173	57.8824	-0.00732173	50.3074	-0.00732173	57.8824	-0.00732173	57.8824	-0.00732173	57.8824
-0.00681848	34.7945	-0.00681848	98.1272	-0.00681848	98.1271	-0.00681848	79.7806	-0.00681848	98.1272	-0.00681848	98.1272	-0.00681848	98.1272	-0.00669616	32.2762	-0.00669616	69.0597	-0.00669616	69.0596	-0.00669616	61.196	-0.00669616	69.0597	-0.00669616	92.9071	-0.00669616	69.0597	-0.007	26.2392	-0.007	49.7648	-0.007	49.7648	-0.007	44.5812	-0.007	49.7648	-0.007	49.7648	-0.007	49.7648
-0.00652437	36.6236	-0.00652437	85.0896	-0.00652437	85.0896	-0.00652437	73.2933	-0.00652437	85.0896	-0.00652437	85.0896	-0.00652437	85.0896	-0.00657347	33.0259	-0.00657347	66.4245	-0.00657347	66.4244	-0.00657347	59.6646	-0.00657347	66.4245	-0.00657347	87.378	-0.00657347	66.4245	-0.00697285	26.3618	-0.00697285	49.543	-0.00697285	49.543	-0.00697285	44.4437	-0.00697285	49.543	-0.00697285	49.543	-0.00697285	49.543
-0.00651507	36.681	-0.00651507	84.6703	-0.00651507	84.6702	-0.00651507	73.0847	-0.00651507	84.6703	-0.00651507	84.6703	-0.00651507	84.6703	-0.0065	33.475	-0.0065	64.847	-0.0065	64.847	-0.0065	58.7479	-0.0065	64.847	-0.0065	84.0682	-0.0065	64.847	-0.00696109	26.4149	-0.00696109	49.4469	-0.00696109	49.4469	-0.00696109	44.3841	-0.00696109	49.4469	-0.00696109	49.4469	-0.00696109	49.4469
-0.0065	36.7739	-0.0065	83.9909	-0.0065	83.9908	-0.0065	72.7468	-0.0065	83.9909	-0.0065	83.9909	-0.0065	83.9909	-0.00638619	34.4065	-0.00638619	64.0697	-0.00638619	64.0697	-0.00638619	58.4027	-0.00638619	64.0697	-0.00638619	82.0795	-0.00638619	64.0697	-0.00682173	27.0441	-0.00682173	48.308	-0.00682173	48.308	-0.00682173	43.6781	-0.00682173	48.308	-0.00682173	48.308	-0.00682173	48.308
-0.00631848	38.2569	-0.00631848	80.8172	-0.00631848	80.8171	-0.00631848	71.1397	-0.00631848	80.8172	-0.00631848	80.8172	-0.00631848	80.8172	-0.00619616	35.962	-0.00619616	62.7718	-0.00619616	62.7717	-0.00619616	57.8263	-0.00619616	62.7718	-0.00619616	78.7588	-0.00619616	62.7718	-0.0065	28.4971	-0.0065	45.6802	-0.0065	45.6802	-0.0065	42.0491	-0.0065	45.6802	-0.0065	45.6802	-0.0065	45.6802
-0.00602437	40.6598	-0.00602437	75.6763	-0.00602437	75.6762	-0.00602437	68.5364	-0.00602437	75.6763	-0.00602437	75.6763	-0.00602437	75.6763	-0.00607347	36.9659	-0.00607347	61.9147	-0.00607347	61.9146	-0.00607347	57.4428	-0.00607347	61.9147	-0.00607347	76.5798	-0.00607347	61.9147	-0.00648824	28.5842	-0.00648824	45.685	-0.00648824	45.6849	-0.00648824	42.0694	-0.00648824	45.685	-0.00648824	45.685	-0.00648824	45.685
-0.00601507	40.7357	-0.00601507	75.511	-0.00601507	75.511	-0.00601507	68.4528	-0.00601507	75.511	-0.00601507	75.511	-0.00601507	75.511	-0.006	37.5671	-0.006	61.4017	-0.006	61.4016	-0.006	57.2132	-0.006	61.4017	-0.006	75.2754	-0.006	61.4017	-0.00646109	28.7854	-0.00646109	45.696	-0.00646109	45.6959	-0.00646109	42.1163	-0.00646109	45.696	-0.00646109	45.696	-0.00646109	45.696
-0.006	40.8585	-0.006	75.2433	-0.006	75.2432	-0.006	68.3174	-0.006	75.2433	-0.006	75.2433	-0.006	75.2433	-0.00588619	38.3013	-0.00588619	61.0494	-0.00588619	61.0494	-0.00588619	57.0503	-0.00588619	61.0494	-0.00588619	74.1899	-0.00588619	61.0494	-0.00632173	29.8176	-0.00632173	45.7522	-0.00632173	45.7522	-0.00632173	42.3566	-0.00632173	45.7522	-0.00632173	45.7522	-0.00632173	45.7522
-0.00581848	42.1157	-0.00581848	73.5118	-0.00581848	73.5118	-0.00581848	67.1878	-0.00581848	73.5118	-0.00581848	73.5118	-0.00581848	73.5118	-0.00569616	39.5273	-0.00569616	60.4611	-0.00569616	60.4611	-0.00569616	56.7781	-0.00569616	60.4611	-0.00569616	72.3772	-0.00569616	60.4611	-0.006	32.2009	-0.006	45.8825	-0.006	45.8825	-0.006	42.9117	-0.006	45.8825	-0.006	45.8825	-0.006	45.8825
-0.00552437	44.152	-0.00552437	70.7064	-0.00552437	70.7064	-0.00552437	65.3573	-0.00552437	70.7064	-0.00552437	70.7064	-0.00552437	70.7064	-0.00557347	40.3254	-0.00557347	60.0821	-0.00557347	60.082	-0.00557347	56.6055	-0.00557347	60.0821	-0.00557347	71.2023	-0.00557347	60.0821	-0.00597285	32.4191	-0.00597285	45.9561	-0.00597285	45.9561	-0.00597285	43.0012	-0.00597285	45.9561	-0.00597285	45.9561	-0.00597285	45.9561
-0.0055093	44.2574	-0.0055093	70.5621	-0.0055093	70.5621	-0.0055093	65.2638	-0.0055093	70.5621	-0.0055093	70.5621	-0.0055093	70.5621	-0.0055	40.8033	-0.0055	59.8551	-0.0055	59.855	-0.0055	56.5021	-0.0055	59.8551	-0.0055	70.4988	-0.0055	59.8551	-0.00596109	32.5137	-0.00596109	45.9879	-0.00596109	45.9879	-0.00596109	43.0399	-0.00596109	45.9879	-0.00596109	45.9879	-0.00596109	45.9879
-0.0055	44.3224	-0.0055	70.473	-0.0055	70.473	-0.0055	65.2061	-0.0055	70.473	-0.0055	70.473	-0.0055	70.473	-0.00530997	41.4201	-0.00530997	58.8249	-0.00530997	58.8248	-0.00530997	55.6817	-0.00530997	58.8249	-0.00530997	68.5488	-0.00530997	58.8249	-0.00582173	33.634	-0.00582173	46.3655	-0.00582173	46.3654	-0.00582173	43.4992	-0.00582173	46.3655	-0.00582173	46.3655	-0.00582173	46.3655
-0.00531848	44.6908	-0.00531848	68.6107	-0.00531848	68.6107	-0.00531848	63.6361	-0.00531848	68.6107	-0.00531848	68.6107	-0.00531848	68.6107	-0.00519616	41.7895	-0.00519616	58.2079	-0.00519616	58.2079	-0.00519616	55.1904	-0.00519616	58.2079	-0.00519616	67.3809	-0.00519616	58.2079	-0.0055	36.2203	-0.0055	47.2368	-0.0055	47.2368	-0.0055	44.5593	-0.0055	47.2368	-0.0055	47.2368	-0.0055	47.2368
-0.00502437	45.287	-0.00502437	65.5931	-0.00502437	65.593	-0.00502437	61.0919	-0.00502437	65.5931	-0.00502437	65.5931	-0.00502437	65.5931	-0.00507347	42.196	-0.00507347	57.5503	-0.00507347	57.5503	-0.00507347	54.6691	-0.00507347	57.5503	-0.00507347	66.1277	-0.00507347	57.5503	-0.00547285	36.3778	-0.00547285	47.2535	-0.00547285	47.2535	-0.00547285	44.5915	-0.00547285	47.2535	-0.00547285	47.2535	-0.00547285	47.2535
-0.00501507	45.3068	-0.00501507	65.4981	-0.00501507	65.4981	-0.00501507	61.0119	-0.00501507	65.4981	-0.00501507	65.4981	-0.00501507	65.4981	-0.005	42.4393	-0.005	57.1564	-0.005	57.1563	-0.005	54.3567	-0.005	57.1564	-0.005	65.3771	-0.005	57.1564	-0.00546109	36.4461	-0.00546109	47.2608	-0.00546109	47.2608	-0.00546109	44.6054	-0.00546109	47.2608	-0.00546109	47.2608	-0.00546109	47.2608
-0.005	45.3388	-0.005	65.3441	-0.005	65.3441	-0.005	60.8824	-0.005	65.3441	-0.005	65.3441	-0.005	65.3441	-0.00488619	42.4485	-0.00488619	56.2771	-0.00488619	56.2771	-0.00488619	53.5642	-0.00488619	56.2771	-0.00488619	63.9718	-0.00488619	56.2771	-0.00532173	37.255	-0.00532173	47.3467	-0.00532173	47.3467	-0.00532173	44.7708	-0.00532173	47.3467	-0.00532173	47.3467	-0.00532173	47.3467
-0.00481848	45.0006	-0.00481848	63.1028	-0.00481848	63.1028	-0.00481848	58.992	-0.00481848	63.1028	-0.00481848	63.1028	-0.00481848	63.1028	-0.00469616	42.4638	-0.00469616	54.809	-0.00469616	54.809	-0.00469616	52.241	-0.00469616	54.809	-0.00469616	61.6253	-0.00469616	54.809	-0.005	39.1218	-0.005	47.5446	-0.005	47.5446	-0.005	45.152	-0.005	47.5446	-0.005	47.5446	-0.005	47.5446
-0.00452437	44.4524	-0.00452437	59.4713	-0.00452437	59.4713	-0.00452437	55.929	-0.00452437	59.4713	-0.00452437	59.4713	-0.00452437	59.4713	-0.00457347	42.4785	-0.00457347	53.8638	-0.00457347	53.8637	-0.00457347	51.3897	-0.00457347	53.8638	-0.00457347	60.1131	-0.00457347	53.8638	-0.00497285	39.1892	-0.00497285	47.4836	-0.00497285	47.4836	-0.00497285	45.1002	-0.00497285	47.4836	-0.00497285	47.4836	-0.00497285	47.4836
-0.00451507	44.4355	-0.00451507	59.3566	-0.00451507	59.3566	-0.00451507	55.8322	-0.00451507	59.3566	-0.00451507	59.3566	-0.00451507	59.3566	-0.0045	42.4873	-0.0045	53.2976	-0.0045	53.2976	-0.0045	50.8798	-0.0045	53.2976	-0.0045	59.2074	-0.0045	53.2976	-0.00496109	39.2183	-0.00496109	47.4571	-0.00496109	47.4571	-0.00496109	45.0777	-0.00496109	47.4571	-0.00496109	47.4571	-0.00496109	47.4571
-0.0045	44.4081	-0.0045	59.1709	-0.0045	59.1709	-0.0045	55.6755	-0.0045	59.1709	-0.0045	59.1709	-0.0045	59.1709	-0.00438619	42.7032	-0.00438619	52.7446	-0.00438619	52.7445	-0.00438619	50.3836	-0.00438619	52.7446	-0.00438619	58.1996	-0.00438619	52.7446	-0.00482173	39.5641	-0.00482173	47.1439	-0.00482173	47.1439	-0.00482173	44.8118	-0.00482173	47.1439	-0.00482173	47.1439	-0.00482173	47.1439
-0.00431848	44.5154	-0.00431848	57.5615	-0.00431848	57.5615	-0.00431848	54.4124	-0.00431848	57.5615	-0.00431848	57.5615	-0.00431848	57.5615	-0.00419616	43.0639	-0.00419616	51.821	-0.00419616	51.821	-0.00419616	49.5549	-0.00419616	51.821	-0.00419616	56.5168	-0.00419616	51.821	-0.0045	40.3619	-0.0045	46.4205	-0.0045	46.4205	-0.0045	44.1975	-0.0045	46.4205	-0.0045	46.4205	-0.0045	46.4205
-0.00402437	44.6907	-0.00402437	54.9555	-0.00402437	54.9555	-0.00402437	52.3675	-0.00402437	54.9555	-0.00402437	54.9555	-0.00402437	54.9555	-0.00407347	43.2816	-0.00407347	51.2067	-0.00407347	51.2067	-0.00407347	49.003	-0.00407347	51.2067	-0.00407347	55.4087	-0.00407347	51.2067	-0.00448824	40.3855	-0.00448824	46.398	-0.00448824	46.398	-0.00448824	44.1796	-0.00448824	46.398	-0.00448824	46.398	-0.00448824	46.398
-0.0040093	44.6973	-0.0040093	54.8194	-0.0040093	54.8194	-0.0040093	52.2602	-0.0040093	54.8194	-0.0040093	54.8194	-0.0040093	54.8194	-0.004	43.4123	-0.004	50.8391	-0.004	50.8391	-0.004	48.6727	-0.004	50.8391	-0.004	54.7455	-0.004	50.8391	-0.00446109	40.44	-0.00446109	46.346	-0.00446109	46.346	-0.00446109	44.1382	-0.00446109	46.346	-0.00446109	46.346	-0.00446109	46.346
-0.004	44.7013	-0.004	54.7353	-0.004	54.7353	-0.004	52.194	-0.004	54.7353	-0.004	54.7353	-0.004	54.7353	-0.00388619	44.4531	-0.00388619	51.2396	-0.00388619	51.2396	-0.00388619	49.1213	-0.00388619	51.2396	-0.00388619	54.9186	-0.00388619	51.2396	-0.00432173	40.7194	-0.00432173	46.0791	-0.00432173	46.0791	-0.00432173	43.9255	-0.00432173	46.0791	-0.00432173	46.0791	-0.00432173	46.0791
-0.00381848	46.5403	-0.00381848	55.0111	-0.00381848	55.0111	-0.00381848	52.8646	-0.00381848	55.0111	-0.00381848	55.0111	-0.00381848	55.0111	-0.00369616	46.1911	-0.00369616	51.9085	-0.00369616	51.9085	-0.00369616	49.8704	-0.00369616	51.9085	-0.00369616	55.2077	-0.00369616	51.9085	-0.004	41.3651	-0.004	45.4638	-0.004	45.4638	-0.004	43.4353	-0.004	45.4638	-0.004	45.4638	-0.004	45.4638
-0.00352437	49.5201	-0.00352437	55.4583	-0.00352437	55.4583	-0.00352437	53.9517	-0.00352437	55.4583	-0.00352437	55.4583	-0.00352437	55.4583	-0.00357347	47.3035	-0.00357347	52.3297	-0.00357347	52.3297	-0.00357347	50.3412	-0.00357347	52.3297	-0.00357347	55.3794	-0.00357347	52.3297	-0.00398824	41.4278	-0.00398824	45.4981	-0.00398824	45.4981	-0.00398824	43.4694	-0.00398824	45.4981	-0.00398824	45.4981	-0.00398824	45.4981
-0.00351507	49.6134	-0.00351507	55.4713	-0.00351507	55.4713	-0.00351507	53.9847	-0.00351507	55.4713	-0.00351507	55.4713	-0.00351507	55.4713	-0.0035	47.9698	-0.0035	52.5821	-0.0035	52.5821	-0.0035	50.6233	-0.0035	52.5821	-0.0035	55.4825	-0.0035	52.5821	-0.00396109	41.5724	-0.00396109	45.5772	-0.00396109	45.5772	-0.00396109	43.5484	-0.00396109	45.5772	-0.00396109	45.5772	-0.00396109	45.5772
-0.0035	49.7644	-0.0035	55.4923	-0.0035	55.4923	-0.0035	54.0382	-0.0035	55.4923	-0.0035	55.4923	-0.0035	55.4923	-0.00330997	50.3041	-0.00330997	54.076	-0.00330997	54.076	-0.00330997	52.2999	-0.00330997	54.076	-0.00330997	56.8654	-0.00330997	54.076	-0.00382173	42.3148	-0.00382173	45.9832	-0.00382173	45.9832	-0.00382173	43.9534	-0.00382173	45.9832	-0.00382173	45.9832	-0.00382173	45.9832
-0.00331848	52.1941	-0.00331848	56.8105	-0.00331848	56.8105	-0.00331848	55.8302	-0.00331848	56.8105	-0.00331848	56.8105	-0.00331848	56.8105	-0.00319616	51.7021	-0.00319616	54.9707	-0.00319616	54.9707	-0.00319616	53.3039	-0.00319616	54.9707	-0.00319616	57.6935	-0.00319616	54.9707	-0.0035	44.0288	-0.0035	46.9206	-0.0035	46.9206	-0.0035	44.8885	-0.0035	46.9206	-0.0035	46.9206	-0.0035	46.9206
-0.00302437	56.1322	-0.00302437	58.9486	-0.00302437	58.9486	-0.00302437	58.7355	-0.00302437	58.9486	-0.00302437	58.9486	-0.00302437	58.9486	-0.00307347	53.194	-0.00307347	55.9123	-0.00307347	55.9123	-0.00307347	54.3665	-0.00307347	55.9123	-0.00307347	58.5603	-0.00307347	55.9123	-0.00347285	44.2217	-0.00347285	47.058	-0.00347285	47.058	-0.00347285	45.0308	-0.00347285	47.058	-0.00347285	47.058	-0.00347285	47.058
-0.0030093	56.3322	-0.0030093	59.055	-0.0030093	59.055	-0.0030093	58.8818	-0.0030093	59.055	-0.0030093	59.055	-0.0030093	59.055	-0.003	54.0877	-0.003	56.4765	-0.003	56.4765	-0.003	55.0031	-0.003	56.4765	-0.003	59.0799	-0.003	56.4765	-0.00346109	44.3052	-0.00346109	47.1175	-0.00346109	47.1175	-0.00346109	45.0924	-0.00346109	47.1175	-0.00346109	47.1175	-0.00346109	47.1175
-0.003	56.4556	-0.003	59.1206	-0.003	59.1206	-0.003	58.972	-0.003	59.1206	-0.003	59.1206	-0.003	59.1206	-0.00288619	56.3555	-0.00288619	58.7129	-0.00288619	58.7129	-0.00288619	57.0436	-0.00288619	58.7129	-0.00288619	61.394	-0.00288619	58.7129	-0.00332173	45.2948	-0.00332173	47.822	-0.00332173	47.822	-0.00332173	45.8221	-0.00332173	47.822	-0.00332173	47.822	-0.00332173	47.822
-0.00281848	60.4345	-0.00281848	62.812	-0.00281848	62.812	-0.00281848	62.4363	-0.00281848	62.812	-0.00281848	62.812	-0.00281848	62.812	-0.00269616	60.1424	-0.00269616	62.4473	-0.00269616	62.4473	-0.00269616	60.4509	-0.00269616	62.4473	-0.00269616	65.2582	-0.00269616	62.4473	-0.003	47.5803	-0.003	49.4498	-0.003	49.4498	-0.003	47.508	-0.003	49.4498	-0.003	49.4498	-0.003	49.4498
-0.00252437	66.8812	-0.00252437	68.7928	-0.00252437	68.7928	-0.00252437	68.0489	-0.00252437	68.7928	-0.00252437	68.7928	-0.00252437	68.7928	-0.00257347	62.5814	-0.00257347	64.8464	-0.00257347	64.8464	-0.00257347	62.644	-0.00257347	64.8464	-0.00257347	67.7392	-0.00257347	64.8464	-0.00297285	47.9155	-0.00297285	49.7773	-0.00297285	49.7773	-0.00297285	47.8174	-0.00297285	49.7773	-0.00297285	49.7773	-0.00297285	49.7773
-0.00251507	67.0843	-0.00251507	68.9809	-0.00251507	68.9809	-0.00251507	68.2258	-0.00251507	68.9809	-0.00251507	68.9809	-0.00251507	68.9809	-0.0025	64.0421	-0.0025	66.2833	-0.0025	66.2833	-0.0025	63.9574	-0.0025	66.2833	-0.0025	69.2252	-0.0025	66.2833	-0.00296109	48.0607	-0.00296109	49.9192	-0.00296109	49.9192	-0.00296109	47.9514	-0.00296109	49.9192	-0.00296109	49.9192	-0.00296109	49.9192
-0.0025	67.4134	-0.0025	69.2856	-0.0025	69.2856	-0.0025	68.5126	-0.0025	69.2856	-0.0025	69.2856	-0.0025	69.2856	-0.00230997	66.7884	-0.00230997	69.0174	-0.00230997	69.0174	-0.00230997	66.3606	-0.00230997	69.0174	-0.00230997	72.2312	-0.00230997	69.0174	-0.00282173	49.7811	-0.00282173	51.6008	-0.00282173	51.6008	-0.00282173	49.5394	-0.00282173	51.6008	-0.00282173	51.6008	-0.00282173	51.6008
-0.00231848	70.561	-0.00231848	72.1578	-0.00231848	72.1578	-0.00231848	71.046	-0.00231848	72.1578	-0.00231848	72.1578	-0.00231848	72.1578	-0.00219616	68.433	-0.00219616	70.6548	-0.00219616	70.6547	-0.00219616	67.7998	-0.00219616	70.6548	-0.00219616	74.0315	-0.00219616	70.6548	-0.0025	53.7523	-0.0025	55.4822	-0.0025	55.4822	-0.0025	53.2049	-0.0025	55.4822	-0.0025	55.4822	-0.0025	55.4822
-0.00202437	75.6598	-0.00202437	76.8109	-0.00202437	76.8109	-0.00202437	75.1503	-0.00202437	76.8109	-0.00202437	76.8109	-0.00202437	76.8109	-0.00207347	70.2261	-0.00207347	72.441	-0.00207347	72.441	-0.00207347	69.3692	-0.00207347	72.441	-0.00207347	75.9907	-0.00207347	72.441	-0.00247285	53.9553	-0.00247285	55.6657	-0.00247285	55.6657	-0.00247285	53.3763	-0.00247285	55.6657	-0.00247285	55.6657	-0.00247285	55.6657
-0.0020093	75.9237	-0.0020093	77.0516	-0.0020093	77.0516	-0.0020093	75.3626	-0.0020093	77.0516	-0.0020093	77.0516	-0.0020093	77.0516	-0.002	71.2996	-0.002	73.5105	-0.002	73.5105	-0.002	70.3088	-0.002	73.5105	-0.002	77.1637	-0.002	73.5105	-0.00246109	54.0432	-0.00246109	55.7451	-0.00246109	55.7451	-0.00246109	53.4505	-0.00246109	55.7451	-0.00246109	55.7451	-0.00246109	55.7451
-0.002	76.0866	-0.002	77.2002	-0.002	77.2002	-0.002	75.4936	-0.002	77.2002	-0.002	77.2002	-0.002	77.2002	-0.00180997	72.8542	-0.00180997	75.0753	-0.00180997	75.0753	-0.00180997	71.7101	-0.00180997	75.0753	-0.00180997	79.1893	-0.00180997	75.0753	-0.00232173	55.0851	-0.00232173	56.687	-0.00232173	56.687	-0.00232173	54.3305	-0.00232173	56.687	-0.00232173	56.687	-0.00232173	56.687
-0.00181848	77.8148	-0.00181848	79.1358	-0.00181848	79.1358	-0.00181848	77.2204	-0.00181848	79.1358	-0.00181848	79.1358	-0.00181848	79.1358	-0.00169616	73.7852	-0.00169616	76.0124	-0.00169616	76.0124	-0.00169616	72.5493	-0.00169616	76.0124	-0.00169616	80.4023	-0.00169616	76.0124	-0.002	57.4901	-0.002	58.861	-0.002	58.861	-0.002	56.3615	-0.002	58.861	-0.002	58.861	-0.002	58.861
-0.00152437	80.6144	-0.00152437	82.2715	-0.00152437	82.2715	-0.00152437	80.0175	-0.00152437	82.2715	-0.00152437	82.2715	-0.00152437	82.2715	-0.00157347	74.799	-0.00157347	77.0331	-0.00157347	77.0331	-0.00157347	73.4648	-0.00157347	77.0331	-0.00157347	81.7206	-0.00157347	77.0331	-0.00197285	57.6021	-0.00197285	58.9699	-0.00197285	58.9699	-0.00197285	56.4625	-0.00197285	58.9699	-0.00197285	58.9699	-0.00197285	58.9699
-0.0015093	80.7594	-0.0015093	82.4334	-0.0015093	82.4334	-0.0015093	80.1621	-0.0015093	82.4334	-0.0015093	82.4334	-0.0015093	82.4334	-0.0015	75.406	-0.0015	77.6442	-0.0015	77.6441	-0.0015	74.0128	-0.0015	77.6442	-0.0015	82.5099	-0.0015	77.6442	-0.00196109	57.6506	-0.00196109	59.0171	-0.00196109	59.0171	-0.00196109	56.5062	-0.00196109	59.0171	-0.00196109	59.0171	-0.00196109	59.0171
-0.0015	80.8489	-0.0015	82.5334	-0.0015	82.5334	-0.0015	80.2513	-0.0015	82.5334	-0.0015	82.5334	-0.0015	82.5334	-0.00130997	76.0598	-0.00130997	78.2182	-0.00130997	78.2182	-0.00130997	74.3881	-0.00130997	78.2182	-0.00130997	83.3927	-0.00130997	78.2182	-0.00182173	58.2257	-0.00182173	59.5762	-0.00182173	59.5762	-0.00182173	57.0247	-0.00182173	59.5762	-0.00182173	59.5762	-0.00182173	59.5762
-0.00131848	81.7314	-0.00131848	83.3774	-0.00131848	83.3774	-0.00131848	80.9422	-0.00131848	83.3774	-0.00131848	83.3774	-0.00131848	83.3774	-0.00119616	76.4514	-0.00119616	78.562	-0.00119616	78.562	-0.00119616	74.6128	-0.00119616	78.562	-0.00119616	83.9213	-0.00119616	78.562	-0.0015	59.5527	-0.0015	60.8668	-0.0015	60.8668	-0.0015	58.2212	-0.0015	60.8668	-0.0015	60.8668	-0.0015	60.8668
-0.00102437	83.1605	-0.00102437	84.7442	-0.00102437	84.7442	-0.00102437	82.0613	-0.00102437	84.7442	-0.00102437	84.7442	-0.00102437	84.7442	-0.00107347	76.8862	-0.00107347	78.9458	-0.00107347	78.9458	-0.00107347	74.8661	-0.00107347	78.9458	-0.00107347	84.5053	-0.00107347	78.9458	-0.00147285	59.5553	-0.00147285	60.8802	-0.00147285	60.8802	-0.00147285	58.236	-0.00147285	60.8802	-0.00147285	60.8802	-0.00147285	60.8802
-0.0010093	83.2353	-0.0010093	84.816	-0.0010093	84.816	-0.0010093	82.1201	-0.0010093	84.816	-0.0010093	84.816	-0.0010093	84.816	-0.001	77.1465	-0.001	79.1755	-0.001	79.1755	-0.001	75.0176	-0.001	79.1755	-0.001	84.8549	-0.001	79.1755	-0.00146109	59.5564	-0.00146109	60.886	-0.00146109	60.886	-0.00146109	58.2425	-0.00146109	60.886	-0.00146109	60.886	-0.00146109	60.886
-0.001	83.2814	-0.001	84.8603	-0.001	84.8603	-0.001	82.1564	-0.001	84.8603	-0.001	84.8603	-0.001	84.8603	-0.000886195	76.8909	-0.000886195	78.8938	-0.000886195	78.8938	-0.000886195	74.8619	-0.000886195	78.8938	-0.000886195	84.8009	-0.000886195	78.8938	-0.00132173	59.5697	-0.00132173	60.9553	-0.00132173	60.9553	-0.00132173	58.3187	-0.00132173	60.9553	-0.00132173	60.9553	-0.00132173	60.9553
-0.000818481	82.9975	-0.000818481	84.7749	-0.000818481	84.7749	-0.000818481	82.1819	-0.000818481	84.7749	-0.000818481	84.7749	-0.000818481	84.7749	-0.00069616	76.4642	-0.00069616	78.4234	-0.00069616	78.4233	-0.00069616	74.6018	-0.00069616	78.4234	-0.00069616	84.7108	-0.00069616	78.4234	-0.001	59.5999	-0.001	61.1147	-0.001	61.1146	-0.001	58.4942	-0.001	61.1147	-0.001	61.1147	-0.001	61.1147
-0.00052437	82.537	-0.00052437	84.636	-0.00052437	84.636	-0.00052437	82.2228	-0.00052437	84.636	-0.00052437	84.636	-0.00052437	84.636	-0.000573473	76.1992	-0.000573473	78.1304	-0.000573473	78.1304	-0.000573473	74.4395	-0.000573473	78.1304	-0.000573473	84.6626	-0.000573473	78.1304	-0.000972848	59.5257	-0.000972848	61.0296	-0.000972848	61.0296	-0.000972848	58.4104	-0.000972848	61.0296	-0.000972848	61.0296	-0.000972848	61.0296
-0.00051507	82.5234	-0.00051507	84.6324	-0.00051507	84.6323	-0.00051507	82.2246	-0.00051507	84.6324	-0.00051507	84.6324	-0.00051507	84.6324	-0.0005	76.0403	-0.0005	77.9548	-0.0005	77.9548	-0.0005	74.3423	-0.0005	77.9548	-0.0005	84.6336	-0.0005	77.9548	-0.000961086	59.4936	-0.000961086	60.9928	-0.000961086	60.9928	-0.000961086	58.3741	-0.000961086	60.9928	-0.000961086	60.9928	-0.000961086	60.9928
-0.0005	82.5014	-0.0005	84.6265	-0.0005	84.6265	-0.0005	82.2275	-0.0005	84.6265	-0.0005	84.6265	-0.0005	84.6265	-0.000386195	75.4909	-0.000386195	77.3622	-0.000386195	77.3622	-0.000386195	73.9376	-0.000386195	77.3622	-0.000386195	84.2006	-0.000386195	77.3622	-0.000821727	59.113	-0.000821727	60.5564	-0.000821727	60.5564	-0.000821727	57.9441	-0.000821727	60.5564	-0.000821727	60.5564	-0.000821727	60.5564
-0.000318481	81.6858	-0.000318481	83.936	-0.000318481	83.936	-0.000318481	81.6969	-0.000318481	83.936	-0.000318481	83.936	-0.000318481	83.936	-0.00019616	74.5733	-0.00019616	76.3727	-0.00019616	76.3727	-0.00019616	73.2619	-0.00019616	76.3727	-0.00019616	83.4776	-0.00019616	76.3727	-0.0005	58.2343	-0.0005	59.5488	-0.0005	59.5488	-0.0005	56.9511	-0.0005	59.5488	-0.0005	59.5488	-0.0005	59.5488
-2.43703e-05	80.3642	-2.43703e-05	82.8172	-2.43703e-05	82.8172	-2.43703e-05	80.8369	-2.43703e-05	82.8172	-2.43703e-05	82.8172	-2.43703e-05	82.8172	-7.34733e-05	73.9836	-7.34733e-05	75.7354	-7.34733e-05	75.7354	-7.34733e-05	72.8295	-7.34733e-05	75.7354	-7.34733e-05	83.0152	-7.34733e-05	75.7354	-0.000472848	58.1166	-0.000472848	59.4383	-0.000472848	59.4383	-0.000472848	56.8363	-0.000472848	59.4383	-0.000472848	59.4383	-0.000472848	59.4383
-1.50696e-05	80.3226	-1.50696e-05	82.7821	-1.50696e-05	82.7821	-1.50696e-05	80.8102	-1.50696e-05	82.7821	-1.50696e-05	82.7821	-1.50696e-05	82.7821	1.32349e-19	73.6304	1.32349e-19	75.3537	1.32349e-19	75.3537	1.32349e-19	72.5705	1.32349e-19	75.3537	1.32349e-19	82.7382	1.32349e-19	75.3537	-0.000461086	58.0656	-0.000461086	59.3905	-0.000461086	59.3905	-0.000461086	56.7866	-0.000461086	59.3905	-0.000461086	59.3905	-0.000461086	59.3905
1.32349e-19	80.2551	1.32349e-19	82.7253	1.32349e-19	82.7253	1.32349e-19	80.7669	1.32349e-19	82.7253	1.32349e-19	82.7253	1.32349e-19	82.7253	0.000190034	72.3447	0.000190034	74.1205	0.000190034	74.1205	0.000190034	71.3975	0.000190034	74.1205	0.000190034	81.5765	0.000190034	74.1205	-0.000321727	57.4616	-0.000321727	58.8234	-0.000321727	58.8234	-0.000321727	56.1978	-0.000321727	58.8234	-0.000321727	58.8234	-0.000321727	58.8234
0.000181519	79.1665	0.000181519	81.6166	0.000181519	81.6166	0.000181519	79.6127	0.000181519	81.6166	0.000181519	81.6166	0.000181519	81.6166	0.00030384	71.5747	0.00030384	73.382	0.00030384	73.382	0.00030384	70.6951	0.00030384	73.382	0.00030384	80.8809	0.00030384	73.382	1.32349e-19	56.067	1.32349e-19	57.5142	1.32349e-19	57.5142	1.32349e-19	54.8384	1.32349e-19	57.5142	1.32349e-19	57.5142	1.32349e-19	57.5142
0.00047563	77.4022	0.00047563	79.8195	0.00047563	79.8195	0.00047563	77.7417	0.00047563	79.8195	0.00047563	79.8195	0.00047563	79.8195	0.000426527	70.7524	0.000426527	72.5942	0.000426527	72.5942	0.000426527	69.9481	0.000426527	72.5942	0.000426527	80.1405	0.000426527	72.5942	2.71523e-05	55.9067	2.71523e-05	57.3603	2.71523e-05	57.3603	2.71523e-05	54.7208	2.71523e-05	57.3603	2.71523e-05	57.3603	2.71523e-05	57.3603
0.000490699	77.3126	0.000490699	79.7286	0.000490699	79.7286	0.000490699	77.6473	0.000490699	79.7286	0.000490699	79.7286	0.000490699	79.7286	0.0005	70.2599	0.0005	72.1223	0.0005	72.1223	0.0005	69.5005	0.0005	72.1223	0.0005	79.697	0.0005	72.1223	3.89136e-05	55.8373	3.89136e-05	57.2936	3.89136e-05	57.2936	3.89136e-05	54.6699	3.89136e-05	57.2936	3.89136e-05	57.2936	3.89136e-05	57.2936
0.0005	77.2572	0.0005	79.6725	0.0005	79.6725	0.0005	77.589	0.0005	79.6725	0.0005	79.6725	0.0005	79.6725	0.000690034	68.2114	0.000690034	69.9459	0.000690034	69.9459	0.000690034	67.4235	0.000690034	69.9459	0.000690034	77.5634	0.000690034	69.9459	0.000178273	55.0146	0.000178273	56.504	0.000178273	56.504	0.000178273	54.0664	0.000178273	56.504	0.000178273	56.504	0.000178273	56.504
0.000681519	75.4056	0.000681519	77.6349	0.000681519	77.6348	0.000681519	75.4781	0.000681519	77.6349	0.000681519	77.6349	0.000681519	77.6349	0.00080384	66.9846	0.00080384	68.6426	0.00080384	68.6425	0.00080384	66.1797	0.00080384	68.6426	0.00080384	76.2857	0.00080384	68.6426	0.0005	53.115	0.0005	54.6806	0.0005	54.6806	0.0005	52.6729	0.0005	54.6806	0.0005	54.6806	0.0005	54.6806
0.00097563	72.4048	0.00097563	74.333	0.00097563	74.333	0.00097563	72.0577	0.00097563	74.333	0.00097563	74.333	0.00097563	74.333	0.000926527	65.6694	0.000926527	67.246	0.000926527	67.246	0.000926527	64.8456	0.000926527	67.246	0.000926527	74.917	0.000926527	67.246	0.000511761	53.0255	0.000511761	54.5886	0.000511761	54.5886	0.000511761	52.5887	0.000511761	54.5886	0.000511761	54.5886	0.000511761	54.5886
0.000990699	72.2524	0.000990699	74.1649	0.000990699	74.1649	0.000990699	71.8833	0.000990699	74.1649	0.000990699	74.1649	0.000990699	74.1649	0.001	64.8816	0.001	66.4095	0.001	66.4095	0.001	64.0466	0.001	66.4095	0.001	74.0972	0.001	66.4095	0.000538914	52.8188	0.000538914	54.3762	0.000538914	54.3762	0.000538914	52.3942	0.000538914	54.3762	0.000538914	54.3762	0.000538914	54.3762
0.001	72.1583	0.001	74.0612	0.001	74.0612	0.001	71.7757	0.001	74.0612	0.001	74.0612	0.001	74.0612	0.00119003	62.5627	0.00119003	64.075	0.00119003	64.075	0.00119003	61.9187	0.00119003	64.075	0.00119003	71.6837	0.00119003	64.075	0.000678273	51.7584	0.000678273	53.2861	0.000678273	53.286	0.000678273	51.3964	0.000678273	53.2861	0.000678273	53.2861	0.000678273	53.2861
0.00118152	69.73	0.00118152	71.756	0.00118152	71.756	0.00118152	69.6052	0.00118152	71.756	0.00118152	71.756	0.00118152	71.756	0.00130384	61.174	0.00130384	62.677	0.00130384	62.6769	0.00130384	60.6443	0.00130384	62.677	0.00130384	70.2383	0.00130384	62.677	0.001	49.3101	0.001	50.7692	0.001	50.7692	0.001	49.0927	0.001	50.7692	0.001	50.7692	0.001	50.7692
0.00147563	65.7954	0.00147563	68.0208	0.00147563	68.0208	0.00147563	66.0882	0.00147563	68.0208	0.00147563	68.0208	0.00147563	68.0208	0.00142653	59.6781	0.00142653	61.1686	0.00142653	61.1686	0.00142653	59.2685	0.00142653	61.1686	0.00142653	68.6817	0.00142653	61.1686	0.00101176	49.2171	0.00101176	50.6703	0.00101176	50.6703	0.00101176	48.9987	0.00101176	50.6703	0.00101176	50.6703	0.00101176	50.6703
0.0014907	65.5942	0.0014907	67.8296	0.0014907	67.8296	0.0014907	65.9079	0.0014907	67.8296	0.0014907	67.8296	0.0014907	67.8296	0.0015	58.7823	0.0015	60.2654	0.0015	60.2654	0.0015	58.4446	0.0015	60.2654	0.0015	67.7494	0.0015	60.2654	0.00103891	49.0026	0.00103891	50.4419	0.00103891	50.4419	0.00103891	48.7817	0.00103891	50.4419	0.00103891	50.4419	0.00103891	50.4419
0.0015	65.47	0.0015	67.7116	0.0015	67.7116	0.0015	65.7966	0.0015	67.7116	0.0015	67.7116	0.0015	67.7116	0.00161381	57.3078	0.00161381	58.8144	0.00161381	58.8143	0.00161381	57.131	0.00161381	58.8144	0.00161381	66.1334	0.00161381	58.8144	0.00117827	47.9018	0.00117827	49.2697	0.00117827	49.2696	0.00117827	47.6681	0.00117827	49.2697	0.00117827	49.2697	0.00117827	49.2697
0.00168152	62.9517	0.00168152	65.1344	0.00168152	65.1344	0.00168152	63.4467	0.00168152	65.1344	0.00168152	65.1344	0.00168152	65.1344	0.00180384	54.8455	0.00180384	56.3914	0.00180384	56.3914	0.00180384	54.9376	0.00180384	56.3914	0.00180384	63.435	0.00180384	56.3914	0.0015	45.3601	0.0015	46.5633	0.0015	46.5633	0.0015	45.0972	0.0015	46.5633	0.0015	46.5633	0.0015	46.5633
0.00197563	58.8712	0.00197563	60.9583	0.00197563	60.9583	0.00197563	59.6389	0.00197563	60.9583	0.00197563	60.9583	0.00197563	60.9583	0.00192653	53.2577	0.00192653	54.8304	0.00192653	54.8304	0.00192653	53.5251	0.00192653	54.8304	0.00192653	61.6971	0.00192653	54.8304	0.00152715	45.1257	0.00152715	46.3216	0.00152715	46.3216	0.00152715	44.8675	0.00152715	46.3216	0.00152715	46.3216	0.00152715	46.3216
0.00198493	58.7422	0.00198493	60.8266	0.00198493	60.8266	0.00198493	59.5188	0.00198493	60.8266	0.00198493	60.8266	0.00198493	60.8266	0.002	52.3068	0.002	53.8955	0.002	53.8954	0.002	52.6792	0.002	53.8955	0.002	60.6562	0.002	53.8955	0.00153891	45.0242	0.00153891	46.2169	0.00153891	46.2169	0.00153891	44.7681	0.00153891	46.2169	0.00153891	46.2169	0.00153891	46.2169
0.002	58.5333	0.002	60.6131	0.002	60.6131	0.002	59.3242	0.002	60.6131	0.002	60.6131	0.002	60.6131	0.00211381	50.8004	0.00211381	52.3349	0.00211381	52.3349	0.00211381	51.2109	0.00211381	52.3349	0.00211381	58.9624	0.00211381	52.3349	0.00167827	43.8211	0.00167827	44.9764	0.00167827	44.9764	0.00167827	43.5894	0.00167827	44.9764	0.00167827	44.9764	0.00167827	44.9764
0.00218152	55.8954	0.00218152	57.9113	0.00218152	57.9112	0.00218152	56.7599	0.00218152	57.9113	0.00218152	57.9113	0.00218152	57.9113	0.00230384	48.2848	0.00230384	49.7291	0.00230384	49.7291	0.00230384	48.7591	0.00230384	49.7291	0.00230384	56.1341	0.00230384	49.7291	0.002	41.0435	0.002	42.1123	0.002	42.1123	0.002	40.8683	0.002	42.1123	0.002	42.1123	0.002	42.1123
0.00247563	51.6214	0.00247563	53.5337	0.00247563	53.5337	0.00247563	52.6051	0.00247563	53.5337	0.00247563	53.5337	0.00247563	53.5337	0.00242653	46.6598	0.00242653	48.046	0.00242653	48.046	0.00242653	47.1768	0.00242653	48.046	0.00242653	54.3061	0.00242653	48.046	0.00201176	40.9387	0.00201176	42.0021	0.00201176	42.0021	0.00201176	40.7658	0.00201176	42.0021	0.00201176	42.0021	0.00201176	42.0021
0.00248493	51.4862	0.00248493	53.3951	0.00248493	53.3951	0.00248493	52.4737	0.00248493	53.3951	0.00248493	53.3951	0.00248493	53.3951	0.0025	45.6866	0.0025	47.0381	0.0025	47.0381	0.0025	46.2292	0.0025	47.0381	0.0025	53.2115	0.0025	47.0381	0.00203891	40.6967	0.00203891	41.7478	0.00203891	41.7478	0.00203891	40.5292	0.00203891	41.7478	0.00203891	41.7478	0.00203891	41.7478
0.0025	51.2671	0.0025	53.1706	0.0025	53.1706	0.0025	52.2607	0.0025	53.1706	0.0025	53.1706	0.0025	53.1706	0.00261381	44.3531	0.00261381	45.7057	0.00261381	45.7057	0.00261381	44.9378	0.00261381	45.7057	0.00261381	51.7524	0.00261381	45.7057	0.00217827	39.4546	0.00217827	40.4425	0.00217827	40.4425	0.00217827	39.315	0.00217827	40.4425	0.00217827	40.4425	0.00217827	40.4425
0.00268152	48.9766	0.00268152	50.8429	0.00268152	50.8429	0.00268152	49.9942	0.00268152	50.8429	0.00268152	50.8429	0.00268152	50.8429	0.00280384	42.1264	0.00280384	43.4807	0.00280384	43.4807	0.00280384	42.7815	0.00280384	43.4807	0.00280384	49.316	0.00280384	43.4807	0.0025	36.5871	0.0025	37.4293	0.0025	37.4293	0.0025	36.512	0.0025	37.4293	0.0025	37.4293	0.0025	37.4293
0.00297563	45.2656	0.00297563	47.0719	0.00297563	47.0718	0.00297563	46.3222	0.00297563	47.0719	0.00297563	47.0719	0.00297563	47.0719	0.00292653	40.683	0.00292653	42.0375	0.00292653	42.0375	0.00292653	41.3832	0.00292653	42.0375	0.00292653	47.7371	0.00292653	42.0375	0.00252715	36.3814	0.00252715	37.219	0.00252715	37.219	0.00252715	36.3151	0.00252715	37.219	0.00252715	37.219	0.00252715	37.219
0.0029907	45.0748	0.0029907	46.8779	0.0029907	46.8779	0.0029907	46.1334	0.0029907	46.8779	0.0029907	46.8779	0.0029907	46.8779	0.003	39.8187	0.003	41.1734	0.003	41.1734	0.003	40.5458	0.003	41.1734	0.003	46.7917	0.003	41.1734	0.00253891	36.2923	0.00253891	37.128	0.00253891	37.128	0.00253891	36.2298	0.00253891	37.128	0.00253891	37.128	0.00253891	37.128
0.003	44.9569	0.003	46.7582	0.003	46.7582	0.003	46.0168	0.003	46.7582	0.003	46.7582	0.003	46.7582	0.00311381	38.8748	0.00311381	40.2165	0.00311381	40.2165	0.00311381	39.6249	0.00311381	40.2165	0.00311381	45.6678	0.00311381	40.2165	0.00267827	35.2364	0.00267827	36.0488	0.00267827	36.0488	0.00267827	35.219	0.00267827	36.0488	0.00267827	36.0488	0.00267827	36.0488
0.00318152	43.204	0.00318152	44.965	0.00318152	44.965	0.00318152	44.2803	0.00318152	44.965	0.00318152	44.965	0.00318152	44.965	0.00330384	37.2987	0.00330384	38.6187	0.00330384	38.6187	0.00330384	38.0872	0.00330384	38.6187	0.00330384	43.7911	0.00330384	38.6187	0.003	32.7993	0.003	33.5578	0.003	33.5578	0.003	32.8856	0.003	33.5578	0.003	33.5578	0.003	33.5578
0.00347563	40.3643	0.00347563	42.06	0.00347563	42.06	0.00347563	41.4671	0.00347563	42.06	0.00347563	42.06	0.00347563	42.06	0.00342653	36.2718	0.00342653	37.5785	0.00342653	37.5785	0.00342653	37.0858	0.00342653	37.5785	0.00342653	42.571	0.00342653	37.5785	0.00302715	32.6678	0.00302715	33.4261	0.00302715	33.4261	0.00302715	32.7642	0.00302715	33.4261	0.00302715	33.4261	0.00302715	33.4261
0.00348493	40.2738	0.00348493	41.9675	0.00348493	41.9675	0.00348493	41.3775	0.00348493	41.9675	0.00348493	41.9675	0.00348493	41.9675	0.0035	35.657	0.0035	36.9557	0.0035	36.9557	0.0035	36.4862	0.0035	36.9557	0.0035	41.8404	0.0035	36.9557	0.00303891	32.6109	0.00303891	33.369	0.00303891	33.369	0.00303891	32.7116	0.00303891	33.369	0.00303891	33.369	0.00303891	33.369
0.0035	40.1273	0.0035	41.8176	0.0035	41.8176	0.0035	41.2323	0.0035	41.8176	0.0035	41.8176	0.0035	41.8176	0.00361381	35.2212	0.00361381	36.4937	0.00361381	36.4937	0.00361381	36.0573	0.00361381	36.4937	0.00361381	41.2399	0.00361381	36.4937	0.00317827	31.9362	0.00317827	32.6929	0.00317827	32.6929	0.00317827	32.0883	0.00317827	32.6929	0.00317827	32.6929	0.00317827	32.6929
0.00368152	39.1907	0.00368152	40.8592	0.00368152	40.8592	0.00368152	40.338	0.00368152	40.8592	0.00368152	40.8592	0.00368152	40.8592	0.00380384	34.4935	0.00380384	35.7222	0.00380384	35.7222	0.00380384	35.3412	0.00380384	35.7222	0.00380384	40.2373	0.00380384	35.7222	0.0035	30.3791	0.0035	31.1325	0.0035	31.1325	0.0035	30.6497	0.0035	31.1325	0.0035	31.1325	0.0035	31.1325
0.00397563	37.6738	0.00397563	39.3068	0.00397563	39.3068	0.00397563	38.8895	0.00397563	39.3068	0.00397563	39.3068	0.00397563	39.3068	0.00392653	34.0129	0.00392653	35.2133	0.00392653	35.2133	0.00392653	34.8682	0.00392653	35.2133	0.00392653	39.5789	0.00392653	35.2133	0.00351176	30.3679	0.00351176	31.1199	0.00351176	31.1199	0.00351176	30.6408	0.00351176	31.1199	0.00351176	31.1199	0.00351176	31.1199
0.00398493	37.625	0.00398493	39.2569	0.00398493	39.2569	0.00398493	38.8428	0.00398493	39.2569	0.00398493	39.2569	0.00398493	39.2569	0.004	33.7252	0.004	34.9088	0.004	34.9088	0.004	34.5851	0.004	34.9088	0.004	39.1847	0.004	34.9088	0.00353891	30.3422	0.00353891	31.0907	0.00353891	31.0907	0.00353891	30.6203	0.00353891	31.0907	0.00353891	31.0907	0.00353891	31.0907
0.004	37.5459	0.004	39.176	0.004	39.176	0.004	38.7672	0.004	39.176	0.004	39.176	0.004	39.176	0.00411381	33.8165	0.00411381	34.9669	0.00411381	34.9669	0.00411381	34.6812	0.00411381	34.9669	0.00411381	39.0858	0.00411381	34.9669	0.00367827	30.2101	0.00367827	30.9408	0.00367827	30.9408	0.00367827	30.5151	0.00367827	30.9408	0.00367827	30.9408	0.00367827	30.9408
0.00418152	37.4485	0.00418152	39.0176	0.00418152	39.0176	0.00418152	38.7495	0.00418152	39.0176	0.00418152	39.0176	0.00418152	39.0176	0.00430384	33.9689	0.00430384	35.064	0.00430384	35.064	0.00430384	34.8416	0.00430384	35.064	0.00430384	38.9207	0.00430384	35.064	0.004	29.9056	0.004	30.5952	0.004	30.5952	0.004	30.2728	0.004	30.5952	0.004	30.5952	0.004	30.5952
0.00447563	37.2911	0.00447563	38.7616	0.00447563	38.7616	0.00447563	38.7214	0.00447563	38.7616	0.00447563	38.7616	0.00447563	38.7616	0.00442653	34.0573	0.00442653	35.1169	0.00442653	35.1169	0.00442653	34.9353	0.00442653	35.1169	0.00442653	38.8049	0.00442653	35.1169	0.00401176	29.94	0.00401176	30.627	0.00401176	30.627	0.00401176	30.3084	0.00401176	30.627	0.00401176	30.627	0.00401176	30.627
0.00448493	37.2854	0.00448493	38.7528	0.00448493	38.7528	0.00448493	38.7197	0.00448493	38.7528	0.00448493	38.7528	0.00448493	38.7528	0.0045	34.1103	0.0045	35.1487	0.0045	35.1487	0.0045	34.9916	0.0045	35.1487	0.0045	38.7356	0.0045	35.1487	0.00403891	30.0194	0.00403891	30.7005	0.00403891	30.7005	0.00403891	30.3906	0.00403891	30.7005	0.00403891	30.7005	0.00403891	30.7005
0.0045	37.2761	0.0045	38.7385	0.0045	38.7385	0.0045	38.7171	0.0045	38.7385	0.0045	38.7385	0.0045	38.7385	0.00469003	35.0592	0.00469003	36.0282	0.00469003	36.0282	0.00469003	35.9364	0.00469003	36.0282	0.00469003	39.3767	0.00469003	36.0282	0.00417827	30.4265	0.00417827	31.0774	0.00417827	31.0774	0.00417827	30.8122	0.00417827	31.0774	0.00417827	31.0774	0.00417827	31.0774
0.00468152	37.9664	0.00468152	39.3501	0.00468152	39.3501	0.00468152	39.4801	0.00468152	39.3501	0.00468152	39.3501	0.00468152	39.3501	0.00480384	35.6275	0.00480384	36.5548	0.00480384	36.5548	0.00480384	36.5022	0.00480384	36.5548	0.00480384	39.7607	0.00480384	36.5548	0.0045	31.3668	0.0045	31.9479	0.0045	31.9479	0.0045	31.7861	0.0045	31.9479	0.0045	31.9479	0.0045	31.9479
0.00497563	39.0854	0.00497563	40.3417	0.00497563	40.3417	0.00497563	40.717	0.00497563	40.3417	0.00497563	40.3417	0.00497563	40.3417	0.00492653	36.2306	0.00492653	37.113	0.00492653	37.113	0.00492653	37.1026	0.00492653	37.113	0.00492653	40.1639	0.00492653	37.113	0.00452715	31.5156	0.00452715	32.0906	0.00452715	32.0906	0.00452715	31.9362	0.00452715	32.0906	0.00452715	32.0906	0.00452715	32.0906
0.00498493	39.12	0.00498493	40.3723	0.00498493	40.3723	0.00498493	40.7553	0.00498493	40.3723	0.00498493	40.3723	0.00498493	40.3723	0.005	36.592	0.005	37.4475	0.005	37.4475	0.005	37.4624	0.005	37.4475	0.005	40.4056	0.005	37.4475	0.00453891	31.58	0.00453891	32.1524	0.00453891	32.1524	0.00453891	32.0012	0.00453891	32.1524	0.00453891	32.1524	0.00453891	32.1524
0.005	39.176	0.005	40.4218	0.005	40.4218	0.005	40.8175	0.005	40.4218	0.005	40.4218	0.005	40.4218	0.00519003	38.0813	0.00519003	38.9341	0.00519003	38.9341	0.00519003	38.981	0.00519003	38.9341	0.00519003	42.1248	0.00519003	38.9341	0.00467827	32.3436	0.00467827	32.8846	0.00467827	32.8846	0.00467827	32.7716	0.00467827	32.8846	0.00467827	32.8846	0.00467827	32.8846
0.00518152	40.8359	0.00518152	42.0629	0.00518152	42.0629	0.00518152	42.5153	0.00518152	42.0629	0.00518152	42.0629	0.00518152	42.0629	0.00530384	38.9732	0.00530384	39.8245	0.00530384	39.8245	0.00530384	39.8904	0.00530384	39.8245	0.00530384	43.1544	0.00530384	39.8245	0.005	34.1064	0.005	34.5752	0.005	34.5752	0.005	34.5502	0.005	34.5752	0.005	34.5752	0.005	34.5752
0.00547563	43.526	0.00547563	44.7229	0.00547563	44.7229	0.00547563	45.267	0.00547563	44.7229	0.00547563	44.7229	0.00547563	44.7229	0.00542653	39.9331	0.00542653	40.7812	0.00542653	40.7811	0.00542653	40.8683	0.00542653	40.7812	0.00542653	44.2492	0.00542653	40.7812	0.00501176	34.131	0.00501176	34.6011	0.00501176	34.6011	0.00501176	34.5759	0.00501176	34.6011	0.00501176	34.6011	0.00501176	34.6011
0.00548493	43.61	0.00548493	44.8058	0.00548493	44.8058	0.00548493	45.353	0.00548493	44.8058	0.00548493	44.8058	0.00548493	44.8058	0.0055	40.508	0.0055	41.3541	0.0055	41.3541	0.0055	41.454	0.0055	41.3541	0.0055	44.905	0.0055	41.3541	0.00503891	34.1878	0.00503891	34.6611	0.00503891	34.6611	0.00503891	34.6353	0.00503891	34.6611	0.00503891	34.6611	0.00503891	34.6611
0.0055	43.7462	0.0055	44.9403	0.0055	44.9403	0.0055	45.4924	0.0055	44.9403	0.0055	44.9403	0.0055	44.9403	0.00561381	40.2485	0.00561381	41.1669	0.00561381	41.1669	0.00561381	41.2333	0.00561381	41.1669	0.00561381	45.4613	0.00561381	41.1669	0.00517827	34.48	0.00517827	34.9695	0.00517827	34.9695	0.00517827	34.9408	0.00517827	34.9695	0.00517827	34.9695	0.00517827	34.9695
0.00568152	44.4859	0.00568152	45.8324	0.00568152	45.8324	0.00568152	46.2687	0.00568152	45.8324	0.00568152	45.8324	0.00568152	45.8324	0.00580384	39.8151	0.00580384	40.8543	0.00580384	40.8543	0.00580384	40.8648	0.00580384	40.8543	0.00580384	46.3901	0.00580384	40.8543	0.0055	35.1531	0.0055	35.68	0.0055	35.68	0.0055	35.6445	0.0055	35.68	0.0055	35.68	0.0055	35.68
0.00597563	45.6804	0.00597563	47.2739	0.00597563	47.2739	0.00597563	47.5225	0.00597563	47.2739	0.00597563	47.2739	0.00597563	47.2739	0.00592653	39.591	0.00592653	40.7071	0.00592653	40.7071	0.00592653	40.6829	0.00592653	40.7071	0.00592653	47.0382	0.00592653	40.7071	0.00551176	35.0173	0.00551176	35.5491	0.00551176	35.5491	0.00551176	35.5096	0.00551176	35.5491	0.00551176	35.5491	0.00551176	35.5491
0.00598493	45.722	0.00598493	47.3231	0.00598493	47.3231	0.00598493	47.566	0.00598493	47.3231	0.00598493	47.3231	0.00598493	47.3231	0.006	39.456	0.006	40.6182	0.006	40.6182	0.006	40.5731	0.006	40.6182	0.006	47.4256	0.006	40.6182	0.00553891	34.7037	0.00553891	35.247	0.00553891	35.247	0.00553891	35.198	0.00553891	35.247	0.00553891	35.247	0.00553891	35.247
0.006	45.7895	0.006	47.4028	0.006	47.4028	0.006	47.6365	0.006	47.4028	0.006	47.4028	0.006	47.4028	0.00619003	34.0102	0.00619003	35.2258	0.00619003	35.2258	0.00619003	35.0794	0.00619003	35.2258	0.00619003	42.3019	0.00619003	35.2258	0.00567827	33.0954	0.00567827	33.6975	0.00567827	33.6975	0.00567827	33.5996	0.00567827	33.6975	0.00567827	33.6975	0.00567827	33.6975
0.00618152	40.7377	0.00618152	42.5122	0.00618152	42.5122	0.00618152	42.4941	0.00618152	42.5122	0.00618152	42.5122	0.00618152	42.5122	0.00630384	30.7489	0.00630384	31.9965	0.00630384	31.9965	0.00630384	31.7894	0.00630384	31.9965	0.00630384	39.2335	0.00630384	31.9965	0.006	29.3804	0.006	30.1179	0.006	30.1179	0.006	29.9075	0.006	30.1179	0.006	30.1179	0.006	30.1179
0.00647563	32.55	0.00647563	34.5852	0.00647563	34.5852	0.00647563	34.1594	0.00647563	34.5852	0.00647563	34.5852	0.00647563	34.5852	0.00642653	27.2709	0.00642653	28.5559	0.00642653	28.5559	0.00642653	28.2826	0.00642653	28.5559	0.00642653	35.9957	0.00642653	28.5559	0.00601176	29.1244	0.00601176	29.8606	0.00601176	29.8606	0.00601176	29.6486	0.00601176	29.8606	0.00601176	29.8606	0.00601176	29.8606
0.00648493	32.2961	0.00648493	34.3399	0.00648493	34.3399	0.00648493	33.9012	0.00648493	34.3399	0.00648493	34.3399	0.00648493	34.3399	0.0065	25.1875	0.0065	26.4949	0.0065	26.4949	0.0065	26.1819	0.0065	26.4949	0.0065	34.0557	0.0065	26.4949	0.00603891	28.5335	0.00603891	29.2664	0.00603891	29.2664	0.00603891	29.051	0.00603891	29.2664	0.00603891	29.2664	0.00603891	29.2664
0.0065	31.8847	0.0065	33.9424	0.0065	33.9424	0.0065	33.4827	0.0065	33.9424	0.0065	33.9424	0.0065	33.9424	0.00661381	22.4215	0.00661381	23.6132	0.00661381	23.6132	0.00661381	23.3177	0.00661381	23.6132	0.00661381	30.0453	0.00661381	23.6132	0.00617827	25.5003	0.00617827	26.2169	0.00617827	26.2169	0.00617827	25.9833	0.00617827	26.2169	0.00617827	26.2169	0.00617827	26.2169
0.00668152	25.8267	0.00668152	27.5421	0.00668152	27.5421	0.00668152	27.039	0.00668152	27.5421	0.00668152	27.5421	0.00668152	27.5421	0.00680384	17.8029	0.00680384	18.8012	0.00680384	18.8012	0.00680384	18.5349	0.00680384	18.8012	0.00680384	23.3487	0.00680384	18.8012	0.0065	18.4983	0.0065	19.1772	0.0065	19.1772	0.0065	18.9017	0.0065	19.1772	0.0065	19.1772	0.0065	19.1772
0.00697563	16.0142	0.00697563	17.1748	0.00697563	17.1748	0.00697563	16.6016	0.00697563	17.1748	0.00697563	17.1748	0.00697563	17.1748	0.00692653	14.7771	0.00692653	15.6521	0.00692653	15.6521	0.00692653	15.4034	0.00692653	15.6521	0.00692653	18.9916	0.00692653	15.6521	0.00652715	18.1543	0.00652715	18.8207	0.00652715	18.8207	0.00652715	18.5491	0.00652715	18.8207	0.00652715	18.8207	0.00652715	18.8207
0.00698493	15.7011	0.00698493	16.8445	0.00698493	16.8445	0.00698493	16.2688	0.00698493	16.8445	0.00698493	16.8445	0.00698493	16.8445	0.007	12.9658	0.007	13.7668	0.007	13.7668	0.007	13.5286	0.007	13.7668	0.007	16.3828	0.007	13.7668	0.00653891	18.0052	0.00653891	18.6663	0.00653891	18.6663	0.00653891	18.3963	0.00653891	18.6663	0.00653891	18.6663	0.00653891	18.6663
0.007	15.1937	0.007	16.3092	0.007	16.3092	0.007	15.7297	0.007	16.3092	0.007	16.3092	0.007	16.3092	0.00711381	13.2492	0.00711381	13.9713	0.00711381	13.9713	0.00711381	13.792	0.00711381	13.9713	0.00711381	15.9975	0.00711381	13.9713	0.00667827	16.2384	0.00667827	16.8358	0.00667827	16.8358	0.00667827	16.5853	0.00667827	16.8358	0.00667827	16.8358	0.00667827	16.8358
0.00718152	15.2226	0.00718152	15.6884	0.00718152	15.6884	0.00718152	15.0772	0.00718152	15.6884	0.00718152	15.6884	0.00718152	15.6884	0.00730384	13.7225	0.00730384	14.3126	0.00730384	14.3126	0.00730384	14.2318	0.00730384	14.3126	0.00730384	15.3542	0.00730384	14.3126	0.007	12.1616	0.007	12.6119	0.007	12.6119	0.007	12.4065	0.007	12.6119	0.007	12.6119	0.007	12.6119
0.00747563	15.2753	0.00747563	14.6876	0.00747563	14.6877	0.00747563	14.0252	0.00747563	14.6876	0.00747563	14.6876	0.00747563	14.6876	0.00742653	13.951	0.00742653	14.4545	0.00742653	14.4545	0.00742653	14.4361	0.00742653	14.4545	0.00742653	14.8435	0.00742653	14.4545	0.00702715	12.3788	0.00702715	12.8257	0.00702715	12.8257	0.00702715	12.6194	0.00702715	12.8257	0.00702715	12.8257	0.00702715	12.8257
0.0074907	15.2652	0.0074907	14.6246	0.0074907	14.6246	0.0074907	13.9597	0.0074907	14.6246	0.0074907	14.6246	0.0074907	14.6246	0.0075	14.089	0.0075	14.5407	0.0075	14.5407	0.0075	14.5596	0.0075	14.5407	0.0075	14.539	0.0075	14.5407	0.00703891	12.4729	0.00703891	12.9183	0.00703891	12.9183	0.00703891	12.7117	0.00703891	12.9183	0.00703891	12.9183	0.00703891	12.9183
0.0075	15.259	0.0075	14.5857	0.0075	14.5857	0.0075	13.9193	0.0075	14.5857	0.0075	14.5857	0.0075	14.5857	0.00769003	35.9636	0.00769003	37.402	0.00769003	37.4018	0.00769003	39.2948	0.00769003	37.402	0.00769003	35.4846	0.00769003	37.402	0.00717827	13.5857	0.00717827	14.0138	0.00717827	14.0138	0.00717827	13.8029	0.00717827	14.0138	0.00717827	14.0138	0.00717827	14.0138
0.00768152	61.4049	0.00768152	34.5488	0.00768152	34.5492	0.00768152	40.6262	0.00768152	34.5488	0.00768152	34.5488	0.00768152	34.5488	0.00780384	49.0635	0.00780384	51.093	0.00780384	51.0925	0.00780384	54.1079	0.00780384	51.093	0.00780384	48.0283	0.00780384	51.093	0.0075	16.1591	0.0075	16.5474	0.0075	16.5473	0.0075	16.3263	0.0075	16.5474	0.0075	16.5474	0.0075	16.5474
0.00797563	136.268	0.00797563	66.9302	0.00797563	66.9311	0.00797563	83.9504	0.00797563	66.9302	0.00797563	66.9302	0.00797563	66.9302	0.00792653	62.6673	0.00792653	65.3015	0.00792653	65.3009	0.00792653	69.4754	0.00792653	65.3015	0.00792653	61.0457	0.00792653	65.3015	0.00751176	17.2123	0.00751176	17.6816	0.00751176	17.6816	0.00751176	17.3704	0.00751176	17.6816	0.00751176	17.6816	0.00751176	17.6816
0.00798493	138.538	0.00798493	67.9161	0.00798493	67.917	0.00798493	85.2661	0.00798493	67.9161	0.00798493	67.9161	0.00798493	67.9161	0.008	70.8217	0.008	73.8185	0.008	73.8179	0.008	78.6872	0.008	73.8185	0.008	68.8488	0.008	73.8185	0.00753891	19.6439	0.00753891	20.3002	0.00753891	20.3002	0.00753891	19.7807	0.00753891	20.3002	0.00753891	20.3002	0.00753891	20.3002
0.008	142.216	0.008	69.5135	0.008	69.5144	0.008	87.3978	0.008	69.5135	0.008	69.5135	0.008	69.5135	0.00811381	161.135	0.00811381	218.011	0.00811381	218.001	0.00811381	238.271	0.00811381	218.011	0.00811381	153.707	0.00811381	218.011	0.00767827	32.112	0.00767827	33.7272	0.00767827	33.7271	0.00767827	32.1405	0.00767827	33.7272	0.00767827	33.7272	0.00767827	33.7272
0.00818152	925.223	0.00818152	204.642	0.00818152	204.648	0.00818152	339.246	0.00818152	204.642	0.00818152	204.642	0.00818152	204.642	0.00830384	311.94	0.00830384	458.786	0.00830384	458.76	0.00830384	504.747	0.00830384	458.786	0.00830384	295.404	0.00830384	458.786	0.008	60.9232	0.008	64.7549	0.008	64.7548	0.008	60.701	0.008	64.7549	0.008	64.7549	0.008	64.7549
0.00847563	2195.4	0.00847563	423.766	0.00847563	423.779	0.00847563	747.703	0.00847563	423.766	0.00847563	423.766	0.00847563	423.766	0.00842653	406.45	0.00842653	608.766	0.00842653	608.73	0.00842653	670.707	0.00842653	608.766	0.00842653	384.249	0.00842653	608.766	0.00802715	76.1964	0.00802715	88.2514	0.00802715	88.2513	0.00802715	75.6694	0.00802715	88.2514	0.00802715	88.2514	0.00802715	88.2514
0.00848493	2234.01	0.00848493	430.496	0.00848493	430.509	0.00848493	760.193	0.00848493	430.496	0.00848493	430.496	0.00848493	430.496	0.0085	463.09	0.0085	698.663	0.0085	698.622	0.0085	770.183	0.0085	698.663	0.0085	437.494	0.0085	698.663	0.00803891	82.8121	0.00803891	98.4292	0.00803891	98.429	0.00803891	82.1531	0.00803891	98.4292	0.00803891	98.4292	0.00803891	98.4292
0.0085	2296.57	0.0085	441.401	0.0085	441.415	0.0085	780.43	0.0085	441.401	0.0085	441.401	0.0085	441.401	0.00861381	795.01	0.00861381	1693.24	0.00861381	1693.03	0.00861381	1803.36	0.00861381	1693.24	0.00861381	752.25	0.00861381	1693.24	0.00817827	161.137	0.00817827	218.904	0.00817827	218.904	0.00817827	158.915	0.00817827	218.904	0.00817827	218.904	0.00817827	218.904
0.00868152	6014.11	0.00868152	942.944	0.00868152	942.983	0.00868152	1879.33	0.00868152	942.944	0.00868152	942.944	0.00868152	942.944	0.00880384	1349.26	0.00880384	3353.99	0.00880384	3353.52	0.00880384	3528.58	0.00880384	3353.99	0.00880384	1277.84	0.00880384	3353.99	0.0085	342.108	0.0085	497.315	0.0085	497.314	0.0085	336.276	0.0085	497.315	0.0085	497.315	0.0085	497.315
0.00897563	12040.5	0.00897563	1755.98	0.00897563	1756.06	0.00897563	3660.8	0.00897563	1755.98	0.00897563	1755.98	0.00897563	1755.98	0.00892653	1700.36	0.00892653	4394.28	0.00892653	4393.65	0.00892653	4610.55	0.00892653	4394.28	0.00892653	1610.59	0.00892653	4394.28	0.00851176	370.639	0.00851176	614.303	0.00851176	614.302	0.00851176	363.727	0.00851176	614.303	0.00851176	614.303	0.00851176	614.303
0.00898493	12227.2	0.00898493	1781.19	0.00898493	1781.28	0.00898493	3715.95	0.00898493	1781.19	0.00898493	1781.19	0.00898493	1781.19	0.009	1910.73	0.009	5017.75	0.009	5017.01	0.009	5258.98	0.009	5017.75	0.009	1809.97	0.009	5017.75	0.00853891	436.506	0.00853891	884.384	0.00853891	884.383	0.00853891	427.102	0.00853891	884.384	0.00853891	884.384	0.00853891	884.384
0.009	12529.8	0.009	1822.05	0.009	1822.13	0.009	3805.31	0.009	1822.05	0.009	1822.05	0.009	1822.05	0.00911381	2542.89	0.00911381	7829.36	0.00911381	7828.05	0.00911381	8067.56	0.00911381	7829.36	0.00911381	2433.62	0.00911381	7829.36	0.00867827	774.364	0.00867827	2269.06	0.00867827	2269.06	0.00867827	752.178	0.00867827	2269.06	0.00867827	2269.06	0.00867827	2269.06
0.00918152	19647.4	0.00918152	2816.6	0.00918152	2816.75	0.00918152	6088.88	0.00918152	2816.6	0.00918152	2816.6	0.00918152	2816.6	0.00930384	3598.5	0.00930384	12524.2	0.00930384	12522	0.00930384	12757.4	0.00930384	12524.2	0.00930384	3475	0.00930384	12524.2	0.009	1554.82	0.009	5469.25	0.009	5469.25	0.009	1503.11	0.009	5469.25	0.009	5469.25	0.009	5469.25
0.00947563	31180.2	0.00947563	4428.19	0.00947563	4428.43	0.00947563	9789.21	0.00947563	4428.19	0.00947563	4428.19	0.00947563	4428.19	0.00942653	4276.23	0.00942653	15525.1	0.00942653	15522.3	0.00942653	15756.3	0.00942653	15525.1	0.00942653	4143.04	0.00942653	15525.1	0.00901176	1619.02	0.00901176	5860.71	0.00901176	5860.71	0.00901176	1564.01	0.00901176	5860.71	0.00901176	5860.71	0.00901176	5860.71
0.00948493	31543.1	0.00948493	4478.82	0.00948493	4479.07	0.00948493	9905.44	0.00948493	4478.82	0.00948493	4478.82	0.00948493	4478.82	0.0095	4682.17	0.0095	17322.7	0.0095	17319.5	0.0095	17552.7	0.0095	17322.7	0.0095	4543.17	0.0095	17322.7	0.00903891	1767.22	0.00903891	6764.45	0.00903891	6764.44	0.00903891	1704.6	0.00903891	6764.45	0.00903891	6764.45	0.00903891	6764.45
0.0095	32131.1	0.0095	4560.87	0.0095	4561.12	0.0095	10093.8	0.0095	4560.87	0.0095	4560.87	0.0095	4560.87	0.00961381	4881.08	0.00961381	18640.5	0.00961381	18637	0.00961381	18828	0.00961381	18640.5	0.00961381	4759.67	0.00961381	18640.5	0.00917827	2527.76	0.00917827	11402.2	0.00917827	11402.1	0.00917827	2426.14	0.00917827	11402.2	0.00917827	11402.2	0.00917827	11402.2
0.00968152	34235.5	0.00968152	4908.41	0.00968152	4908.69	0.00968152	10916.3	0.00968152	4908.41	0.00968152	4908.41	0.00968152	4908.41	0.00980384	5213.24	0.00980384	20841	0.00980384	20837.1	0.00980384	20957.6	0.00980384	20841	0.00980384	5121.19	0.00980384	20841	0.0095	4283.76	0.0095	22110.5	0.0095	22110.5	0.0095	4092.05	0.0095	22110.5	0.0095	22110.5	0.0095	22110.5
0.00997563	37632.8	0.00997563	5469.76	0.00997563	5470.08	0.00997563	12244.9	0.00997563	5469.76	0.00997563	5469.76	0.00997563	5469.76	0.00992653	5452.37	0.00992653	22369.1	0.00992653	22364.8	0.00992653	22439.8	0.00992653	22369.1	0.00992653	5379.01	0.00992653	22369.1	0.00952715	4340.24	0.00952715	22542.9	0.00952715	22542.9	0.00952715	4144.62	0.00952715	22542.9	0.00952715	22542.9	0.00952715	22542.9
0.0099907	37827.7	0.0099907	5501.49	0.0099907	5501.82	0.0099907	12319.7	0.0099907	5501.49	0.0099907	5501.49	0.0099907	5501.49	0.01	5595.21	0.01	23282.6	0.01	23278.2	0.01	23325.8	0.01	23282.6	0.01	5533.04	0.01	23282.6	0.00953891	4364.71	0.00953891	22730.2	0.00953891	22730.2	0.00953891	4167.39	0.00953891	22730.2	0.00953891	22730.2	0.00953891	22730.2
0.01	37948	0.01	5521.08	0.01	5521.41	0.01	12365.9	0.01	5521.08	0.01	5521.08	0.01	5521.08	0.01019	4018.58	0.01019	16726.2	0.01019	16723	0.01019	16752.2	0.01019	16726.2	0.01019	3976.52	0.01019	16726.2	0.00967827	4656.07	0.00967827	24955.4	0.00967827	24955.4	0.00967827	4438.6	0.00967827	24955.4	0.00967827	24955.4	0.00967827	24955.4
0.0101815	27613.1	0.0101815	4033.66	0.0101815	4033.9	0.0101815	9018.78	0.0101815	4033.66	0.0101815	4033.66	0.0101815	4033.66	0.0103038	3074.39	0.0103038	12799.8	0.0103038	12797.4	0.0103038	12815.5	0.0103038	12799.8	0.0103038	3044.37	0.0103038	12799.8	0.01	5326.57	0.01	30080.7	0.01	30080.6	0.01	5062.68	0.01	30080.7	0.01	30080.7	0.01	30080.7
0.0104756	10871.4	0.0104756	1624.23	0.0104756	1624.32	0.0104756	3596.8	0.0104756	1624.23	0.0104756	1624.23	0.0104756	1624.23	0.0104265	2062.9	0.0104265	8601.24	0.0104265	8599.61	0.0104265	8605.12	0.0104265	8601.24	0.0104265	2046.14	0.0104265	8601.24	0.0100272	5112.1	0.0100272	28867.2	0.0100272	28867.2	0.0100272	4858.85	0.0100272	28867.2	0.0100272	28867.2	0.0100272	28867.2
0.0104849	10345.3	0.0104849	1548.56	0.0104849	1548.65	0.0104849	3426.55	0.0104849	1548.56	0.0104849	1548.56	0.0104849	1548.56	0.0105	1457.02	0.0105	6086.3	0.0105	6085.15	0.0105	6083.12	0.0105	6086.3	0.0105	1448.22	0.0105	6086.3	0.0100389	5019.2	0.0100389	28341.6	0.0100389	28341.6	0.0100389	4770.56	0.0100389	28341.6	0.0100389	28341.6	0.0100389	28341.6
0.0105	9492.93	0.0105	1425.97	0.0105	1426.05	0.0105	3150.71	0.0105	1425.97	0.0105	1425.97	0.0105	1425.97	0.0106138	1143.38	0.0106138	4739.29	0.0106138	4738.4	0.0106138	4736.82	0.0106138	4739.29	0.0106138	1136.53	0.0106138	4739.29	0.0101783	3919.6	0.0101783	22113.9	0.0101783	22113.9	0.0101783	3725.6	0.0101783	22113.9	0.0101783	22113.9	0.0101783	22113.9
0.0106815	6072.51	0.0106815	928.16	0.0106815	928.213	0.0106815	2028.04	0.0106815	928.16	0.0106815	928.16	0.0106815	928.16	0.0108038	619.661	0.0108038	2490.03	0.0108038	2489.56	0.0108038	2488.74	0.0108038	2490.03	0.0108038	616.064	0.0108038	2490.03	0.0105	1381.12	0.0105	7738.91	0.0105	7738.9	0.0105	1313.22	0.0105	7738.91	0.0105	7738.91	0.0105	7738.91
0.0109756	534.214	0.0109756	122.077	0.0109756	122.082	0.0109756	210.193	0.0109756	122.077	0.0109756	122.077	0.0109756	122.077	0.0109265	264.43	0.0109265	964.475	0.0109265	964.301	0.0109265	963.991	0.0109265	964.475	0.0109265	263.041	0.0109265	964.475	0.0105272	1309.14	0.0105272	7321.74	0.0105272	7321.73	0.0105272	1244.93	0.0105272	7321.74	0.0105272	7321.74	0.0105272	7321.74
0.0109849	350.131	0.0109849	95.2852	0.0109849	95.2878	0.0109849	149.771	0.0109849	95.2852	0.0109849	95.2852	0.0109849	95.2852	0.011	51.9566	0.011	51.9672	0.011	51.9672	0.011	51.9642	0.011	51.9672	0.011	51.8874	0.011	51.9672	0.0105389	1277.96	0.0105389	7141.03	0.0105389	7141.03	0.0105389	1215.35	0.0105389	7141.03	0.0105389	7141.03	0.0105389	7141.03
0.011	51.8674	0.011	51.8744	0.011	51.8744	0.011	51.872	0.011	51.8744	0.011	51.8744	0.011	51.8744	0.0111138	51.9839	0.0111138	51.9921	0.0111138	51.9921	0.0111138	51.9898	0.0111138	51.9921	0.0111138	51.9415	0.0111138	51.9921	0.0106783	907.668	0.0106783	4997.85	0.0106783	4997.85	0.0106783	863.991	0.0106783	4997.85	0.0106783	4997.85	0.0106783	4997.85
0.0111815	51.9653	0.0111815	51.9693	0.0111815	51.9693	0.0111815	51.9676	0.0111815	51.9693	0.0111815	51.9693	0.0111815	51.9693	0.0113038	52.0296	0.0113038	52.0336	0.0113038	52.0336	0.0113038	52.0325	0.0113038	52.0336	0.0113038	52.0318	0.0113038	52.0336	0.011	53.5788	0.011	53.595	0.011	53.595	0.011	53.5859	0.011	53.595	0.011	53.595	0.011	53.595
0.0114756	52.0155	0.0114756	52.0152	0.0114756	52.0152	0.0114756	52.0146	0.0114756	52.0152	0.0114756	52.0152	0.0114756	52.0152	0.0114265	51.9794	0.0114265	51.9815	0.0114265	51.9815	0.0114265	51.9809	0.0114265	51.9815	0.0114265	52.0178	0.0114265	51.9815	0.0110118	53.6787	0.0110118	53.6948	0.0110118	53.6948	0.0110118	53.6858	0.0110118	53.6948	0.0110118	53.6948	0.0110118	53.6948
0.0114907	52.0197	0.0114907	52.0193	0.0114907	52.0193	0.0114907	52.0187	0.0114907	52.0193	0.0114907	52.0193	0.0114907	52.0193	0.0115	51.9799	0.0115	51.9805	0.0115	51.9805	0.0115	51.9804	0.0115	51.9805	0.0115	52.0338	0.0115	51.9805	0.0110389	53.9094	0.0110389	53.9251	0.0110389	53.9251	0.0110389	53.9164	0.0110389	53.9251	0.0110389	53.9251	0.0110389	53.9251
0.0115	52.0224	0.0115	52.0218	0.0115	52.0218	0.0115	52.0212	0.0115	52.0218	0.0115	52.0218	0.0115	52.0218	0.0116079	52.1421	0.0116079	52.1413	0.0116079	52.1413	0.0116079	52.1416	0.0116079	52.1413	0.0116079	52.2254	0.0116079	52.1413	0.0111783	54.0094	0.0111783	54.0223	0.0111783	54.0223	0.0111783	54.0154	0.0111783	54.0223	0.0111783	54.0223	0.0111783	54.0223
0.011672	52.3316	0.011672	52.3298	0.011672	52.3298	0.011672	52.3294	0.011672	52.3298	0.011672	52.3298	0.011672	52.3298	0.0117879	52.4129	0.0117879	52.4099	0.0117879	52.4099	0.0117879	52.4107	0.0117879	52.4099	0.0117879	52.5455	0.0117879	52.4099	0.0115	54.5959	0.0115	54.6028	0.0115	54.6028	0.0115	54.6	0.0115	54.6028	0.0115	54.6028	0.0115	54.6028
0.0119508	52.7237	0.0119508	52.7202	0.0119508	52.7202	0.0119508	52.7202	0.0119508	52.7202	0.0119508	52.7202	0.0119508	52.7202	0.0119042	52.5267	0.0119042	52.5226	0.0119042	52.5226	0.0119042	52.5237	0.0119042	52.5226	0.0119042	52.6968	0.0119042	52.5226	0.0115257	54.8112	0.0115257	54.8183	0.0115257	54.8183	0.0115257	54.8155	0.0115257	54.8183	0.0115257	54.8183	0.0115257	54.8183
0.0119596	52.7389	0.0119596	52.7353	0.0119596	52.7353	0.0119596	52.7353	0.0119596	52.7353	0.0119596	52.7353	0.0119596	52.7353	0.0119738	52.6267	0.0119738	52.6217	0.0119738	52.6217	0.0119738	52.623	0.0119738	52.6217	0.0119738	52.8144	0.0119738	52.6217	0.0115369	54.9045	0.0115369	54.9116	0.0115369	54.9116	0.0115369	54.9088	0.0115369	54.9116	0.0115369	54.9116	0.0115369	54.9116
0.0119738	52.7635	0.0119738	52.7598	0.0119738	52.7598	0.0119738	52.7598	0.0119738	52.7598	0.0119738	52.7598	0.0119738	52.7598	0.0120929	52.1667	0.0120929	52.1623	0.0120929	52.1623	0.0120929	52.1634	0.0120929	52.1623	0.0120929	52.3324	0.0120929	52.1623	0.0116689	55.1306	0.0116689	55.1366	0.0116689	55.1366	0.0116689	55.1346	0.0116689	55.1366	0.0116689	55.1366	0.0116689	55.1366
0.0121638	52.0039	0.0121638	52.0027	0.0121638	52.0027	0.0121638	52.0021	0.0121638	52.0027	0.0121638	52.0027	0.0121638	52.0027	0.0122918	51.3985	0.0122918	51.3951	0.0122918	51.3951	0.0122918	51.396	0.0122918	51.3951	0.0122918	51.5275	0.0122918	51.3951	0.0119738	55.9565	0.0119738	55.9609	0.0119738	55.9609	0.0119738	55.9603	0.0119738	55.9609	0.0119738	55.9609	0.0119738	55.9609
0.0124715	50.8383	0.0124715	50.8397	0.0124715	50.8397	0.0124715	50.8388	0.0124715	50.8397	0.0124715	50.8397	0.0124715	50.8397	0.0124201	50.952	0.0124201	50.9489	0.0124201	50.9489	0.0124201	50.9497	0.0124201	50.9489	0.0124201	51.0596	0.0124201	50.9489	0.0119862	55.8435	0.0119862	55.8478	0.0119862	55.8478	0.0119862	55.8472	0.0119862	55.8478	0.0119862	55.8478	0.0119862	55.8478
0.0124813	50.8006	0.0124813	50.8021	0.0124813	50.8021	0.0124813	50.8012	0.0124813	50.8021	0.0124813	50.8021	0.0124813	50.8021	0.012497	50.6652	0.012497	50.6624	0.012497	50.6624	0.012497	50.6631	0.012497	50.6624	0.012497	50.7593	0.012497	50.6624	0.0120146	55.5826	0.0120146	55.5868	0.0120146	55.5868	0.0120146	55.5862	0.0120146	55.5868	0.0120146	55.5868	0.0120146	55.5868
0.012497	50.7396	0.012497	50.7413	0.012497	50.7413	0.012497	50.7403	0.012497	50.7413	0.012497	50.7413	0.012497	50.7413	0.0126285	50.372	0.0126285	50.3695	0.0126285	50.3695	0.0126285	50.3701	0.0126285	50.3695	0.0126285	50.4488	0.0126285	50.3695	0.0121604	54.4859	0.0121604	54.4896	0.0121604	54.4896	0.0121604	54.4889	0.0121604	54.4896	0.0121604	54.4896	0.0121604	54.4896
0.0127067	50.2399	0.0127067	50.24	0.0127067	50.24	0.0127067	50.2396	0.0127067	50.24	0.0127067	50.24	0.0127067	50.24	0.012848	49.8824	0.012848	49.8803	0.012848	49.8803	0.012848	49.8808	0.012848	49.8803	0.012848	49.9303	0.012848	49.8803	0.012497	51.8761	0.012497	51.8784	0.012497	51.8784	0.012497	51.8778	0.012497	51.8784	0.012497	51.8784	0.012497	51.8784
0.0130465	49.4878	0.0130465	49.4864	0.0130465	49.4864	0.0130465	49.4867	0.0130465	49.4864	0.0130465	49.4864	0.0130465	49.4864	0.0129898	49.5836	0.0129898	49.581	0.0129898	49.581	0.0129898	49.5817	0.0129898	49.581	0.0129898	49.6121	0.0129898	49.581	0.0125106	51.8053	0.0125106	51.8075	0.0125106	51.8075	0.0125106	51.807	0.0125106	51.8075	0.0125106	51.8075	0.0125106	51.8075
0.0130639	49.4457	0.0130639	49.4441	0.0130639	49.4441	0.0130639	49.4445	0.0130639	49.4441	0.0130639	49.4441	0.0130639	49.4441	0.0130746	49.3917	0.0130746	49.3894	0.0130746	49.3894	0.0130746	49.39	0.0130746	49.3894	0.0130746	49.4091	0.0130746	49.3894	0.012542	51.6419	0.012542	51.644	0.012542	51.644	0.012542	51.6434	0.012542	51.644	0.012542	51.644	0.012542	51.644
0.0130746	49.4197	0.0130746	49.418	0.0130746	49.418	0.0130746	49.4184	0.0130746	49.418	0.0130746	49.418	0.0130746	49.418	0.013317	49.2935	0.013317	49.2911	0.013317	49.2911	0.013317	49.2917	0.013317	49.2911	0.013317	49.3052	0.013317	49.2911	0.012703	51.0624	0.012703	51.0643	0.012703	51.0643	0.012703	51.0637	0.012703	51.0643	0.012703	51.0643	0.012703	51.0643
0.0133062	49.2983	0.0133062	49.2942	0.0133062	49.2942	0.0133062	49.2952	0.0133062	49.2942	0.0133062	49.2942	0.0133062	49.2942	0.0134622	49.2347	0.0134622	49.2322	0.0134622	49.2322	0.0134622	49.2329	0.0134622	49.2322	0.0134622	49.243	0.0134622	49.2322	0.0130746	49.6228	0.0130746	49.6243	0.0130746	49.6243	0.0130746	49.6235	0.0130746	49.6243	0.0130746	49.6243	0.0130746	49.6243
0.0136813	49.1276	0.0136813	49.1226	0.0136813	49.1226	0.0136813	49.1238	0.0136813	49.1226	0.0136813	49.1226	0.0136813	49.1226	0.0136187	49.1655	0.0136187	49.1632	0.0136187	49.1632	0.0136187	49.1638	0.0136187	49.1632	0.0136187	49.1696	0.0136187	49.1632	0.0131093	49.592	0.0131093	49.5933	0.0131093	49.5933	0.0131093	49.5926	0.0131093	49.5933	0.0131093	49.5933	0.0131093	49.5933
0.0136932	49.1212	0.0136932	49.1161	0.0136932	49.1161	0.0136932	49.1174	0.0136932	49.1161	0.0136932	49.1161	0.0136932	49.1161	0.0137124	49.1267	0.0137124	49.1244	0.0137124	49.1244	0.0137124	49.125	0.0137124	49.1244	0.0137124	49.1286	0.0137124	49.1244	0.0131243	49.5786	0.0131243	49.5799	0.0131243	49.5799	0.0131243	49.5792	0.0131243	49.5799	0.0131243	49.5799	0.0131243	49.5799
0.0137124	49.1109	0.0137124	49.1056	0.0137124	49.1056	0.0137124	49.1069	0.0137124	49.1056	0.0137124	49.1056	0.0137124	49.1056	0.01398	49.112	0.01398	49.1096	0.01398	49.1096	0.01398	49.1103	0.01398	49.1096	0.01398	49.1131	0.01398	49.1096	0.013302	49.4619	0.013302	49.4622	0.013302	49.4622	0.013302	49.462	0.013302	49.4622	0.013302	49.4622	0.013302	49.4622
0.013968	49.0921	0.013968	49.0873	0.013968	49.0873	0.013968	49.0885	0.013968	49.0873	0.013968	49.0873	0.013968	49.0873	0.0141403	49.1032	0.0141403	49.1008	0.0141403	49.1008	0.0141403	49.1014	0.0141403	49.1008	0.0141403	49.1038	0.0141403	49.1008	0.0137124	49.1862	0.0137124	49.1859	0.0137124	49.1859	0.0137124	49.186	0.0137124	49.1859	0.0137124	49.1859	0.0137124	49.1859
0.0143822	49.067	0.0143822	49.0624	0.0143822	49.0624	0.0143822	49.0635	0.0143822	49.0624	0.0143822	49.0624	0.0143822	49.0624	0.0143131	49.0931	0.0143131	49.0908	0.0143131	49.0908	0.0143131	49.0914	0.0143131	49.0908	0.0143131	49.0931	0.0143131	49.0908	0.0137506	49.1812	0.0137506	49.1807	0.0137506	49.1807	0.0137506	49.1809	0.0137506	49.1807	0.0137506	49.1807	0.0137506	49.1807
0.0143953	49.066	0.0143953	49.0614	0.0143953	49.0614	0.0143953	49.0625	0.0143953	49.0614	0.0143953	49.0614	0.0143953	49.0614	0.0144165	49.0873	0.0144165	49.0849	0.0144165	49.0849	0.0144165	49.0856	0.0144165	49.0849	0.0144165	49.0869	0.0144165	49.0849	0.0137672	49.179	0.0137672	49.1785	0.0137672	49.1785	0.0137672	49.1787	0.0137672	49.1785	0.0137672	49.1785	0.0137672	49.1785
0.0144165	49.0644	0.0144165	49.0598	0.0144165	49.0598	0.0144165	49.061	0.0144165	49.0598	0.0144165	49.0598	0.0144165	49.0598	0.014712	49.0848	0.014712	49.0823	0.014712	49.0823	0.014712	49.083	0.014712	49.0823	0.014712	49.0842	0.014712	49.0823	0.0139634	49.1563	0.0139634	49.1558	0.0139634	49.1558	0.0139634	49.1559	0.0139634	49.1558	0.0139634	49.1558	0.0139634	49.1558
0.0146988	49.0658	0.0146988	49.0615	0.0146988	49.0615	0.0146988	49.0626	0.0146988	49.0615	0.0146988	49.0615	0.0146988	49.0615	0.014889	49.0833	0.014889	49.0808	0.014889	49.0808	0.014889	49.0815	0.014889	49.0808	0.014889	49.0826	0.014889	49.0808	0.0144165	49.1136	0.0144165	49.1124	0.0144165	49.1124	0.0144165	49.113	0.0144165	49.1124	0.0144165	49.1124	0.0144165	49.1124
0.0151561	49.0652	0.0151561	49.0612	0.0151561	49.0612	0.0151561	49.0622	0.0151561	49.0612	0.0151561	49.0612	0.0151561	49.0612	0.0150797	49.0832	0.0150797	49.0808	0.0150797	49.0808	0.0150797	49.0815	0.0150797	49.0808	0.0150797	49.0825	0.0150797	49.0808	0.0144587	49.113	0.0144587	49.1119	0.0144587	49.1119	0.0144587	49.1124	0.0144587	49.1119	0.0144587	49.1119	0.0144587	49.1119
0.0151705	49.0653	0.0151705	49.0612	0.0151705	49.0612	0.0151705	49.0622	0.0151705	49.0612	0.0151705	49.0612	0.0151705	49.0612	0.015194	49.0822	0.015194	49.0797	0.015194	49.0797	0.015194	49.0805	0.015194	49.0797	0.015194	49.0814	0.015194	49.0797	0.014477	49.1127	0.014477	49.1116	0.014477	49.1116	0.014477	49.1122	0.014477	49.1116	0.014477	49.1116	0.014477	49.1116
0.015194	49.0654	0.015194	49.0614	0.015194	49.0614	0.015194	49.0624	0.015194	49.0614	0.015194	49.0614	0.015194	49.0614	0.0155202	49.0811	0.0155202	49.0786	0.0155202	49.0786	0.0155202	49.0794	0.0155202	49.0786	0.0155202	49.0802	0.0155202	49.0786	0.0146937	49.1113	0.0146937	49.1104	0.0146937	49.1104	0.0146937	49.1108	0.0146937	49.1104	0.0146937	49.1104	0.0146937	49.1104
0.0155056	49.0701	0.0155056	49.0664	0.0155056	49.0664	0.0155056	49.0673	0.0155056	49.0664	0.0155056	49.0664	0.0155056	49.0664	0.0157156	49.0804	0.0157156	49.0779	0.0157156	49.0779	0.0157156	49.0787	0.0157156	49.0779	0.0157156	49.0795	0.0157156	49.0779	0.015194	49.1046	0.015194	49.1037	0.015194	49.1037	0.015194	49.1042	0.015194	49.1037	0.015194	49.1037	0.015194	49.1037
0.0160105	49.0733	0.0160105	49.0698	0.0160105	49.0698	0.0160105	49.0707	0.0160105	49.0698	0.0160105	49.0698	0.0160105	49.0698	0.0159262	49.0819	0.0159262	49.0795	0.0159262	49.0795	0.0159262	49.0802	0.0159262	49.0795	0.0159262	49.081	0.0159262	49.0795	0.0152406	49.1047	0.0152406	49.1039	0.0152406	49.1039	0.0152406	49.1042	0.0152406	49.1039	0.0152406	49.1039	0.0152406	49.1039
0.0160264	49.0735	0.0160264	49.0701	0.0160264	49.0701	0.0160264	49.071	0.0160264	49.0701	0.0160264	49.0701	0.0160264	49.0701	0.0160523	49.0815	0.0160523	49.079	0.0160523	49.079	0.0160523	49.0798	0.0160523	49.079	0.0160523	49.0806	0.0160523	49.079	0.0152608	49.1048	0.0152608	49.1039	0.0152608	49.1039	0.0152608	49.1043	0.0152608	49.1039	0.0152608	49.1039	0.0152608	49.1039
0.0160523	49.0739	0.0160523	49.0705	0.0160523	49.0705	0.0160523	49.0714	0.0160523	49.0705	0.0160523	49.0705	0.0160523	49.0705	0.016268	49.0814	0.016268	49.079	0.016268	49.079	0.016268	49.0797	0.016268	49.079	0.016268	49.0805	0.016268	49.079	0.0155	49.1063	0.0155	49.1055	0.0155	49.1055	0.0155	49.1059	0.0155	49.1055	0.0155	49.1055	0.0155	49.1055
0.0163964	49.0769	0.0163964	49.0737	0.0163964	49.0737	0.0163964	49.0745	0.0163964	49.0737	0.0163964	49.0737	0.0163964	49.0737	0.0166282	49.0813	0.0166282	49.0789	0.0166282	49.0789	0.0166282	49.0796	0.0166282	49.0789	0.0166282	49.0804	0.0166282	49.0789	0.0160523	49.1024	0.0160523	49.1015	0.0160523	49.1015	0.0160523	49.1019	0.0160523	49.1015	0.0160523	49.1015	0.0160523	49.1015
0.0169538	49.0794	0.0169538	49.0763	0.0169538	49.0763	0.0169538	49.0771	0.0169538	49.0763	0.0169538	49.0763	0.0169538	49.0763	0.0168607	49.0824	0.0168607	49.08	0.0168607	49.08	0.0168607	49.0808	0.0168607	49.08	0.0168607	49.0815	0.0168607	49.08	0.0161038	49.1022	0.0161038	49.1013	0.0161038	49.1013	0.0161038	49.1017	0.0161038	49.1013	0.0161038	49.1013	0.0161038	49.1013
0.0169824	49.0796	0.0169824	49.0766	0.0169824	49.0766	0.0169824	49.0773	0.0169824	49.0766	0.0169824	49.0766	0.0169824	49.0766	0.017	49.0824	0.017	49.08	0.017	49.08	0.017	49.0808	0.017	49.08	0.017	49.0815	0.017	49.08	0.0161261	49.1022	0.0161261	49.1013	0.0161261	49.1013	0.0161261	49.1017	0.0161261	49.1013	0.0161261	49.1013	0.0161261	49.1013
0.017	49.0798	0.017	49.0768	0.017	49.0768	0.017	49.0775	0.017	49.0768	0.017	49.0768	0.017	49.0768															0.0164189	49.1032	0.0164189	49.1024	0.0164189	49.1024	0.0164189	49.1028	0.0164189	49.1024	0.0164189	49.1024	0.0164189	49.1024
																												0.017	49.1021	0.017	49.1012	0.017	49.1012	0.017	49.1016	0.017	49.1012	0.017	49.1012	0.017	49.1012

## Sheet: Fig.9
6	91.8	4.7e-08	70.3		12NM,B		14NM,B		16 NM,B		10NM B		6nm, B		8 NM, B		12nm S		14nm S		16 nm S		10 nm S		6 nm S		8 NM S
10	44.6	1.1e-11	33.9	-0.1	3.4636e-14	-0.1	5.646e-15	-0.1	1.64324e-15	-0.1	4.63328e-13	-0.1	4.75449e-09	-0.1	1.95602e-11	-0.1	2.85553e-14	-0.1	4.58892e-15	-0.1	1.31157e-15	-0.1	3.84793e-13	-0.1	3.79113e-09	-0.1	1.62372e-11
12	36.7	1e-12	27.3	-1.38778e-17	1.04006e-12	-1.38778e-17	2.00477e-13	-1.38778e-17	6.36056e-14	-1.38778e-17	1.10921e-11	-1.38778e-17	4.754e-08	-1.38778e-17	3.38757e-10	-1.38778e-17	8.50372e-13	-1.38778e-17	1.61499e-13	-1.38778e-17	5.02324e-14	-1.38778e-17	9.15435e-12	-1.38778e-17	3.74066e-08	-1.38778e-17	2.77549e-10
14	32.6	2.01e-13	23.5	0.1	2.84554e-11	0.1	6.58092e-12	0.1	2.37834e-12	0.1	2.38971e-10	0.1	4.07883e-07	0.1	4.85354e-09	0.1	2.32715e-11	0.1	5.30154e-12	0.1	1.87725e-12	0.1	1.97681e-10	0.1	3.10304e-07	0.1	3.99037e-09
16	39.7	6.38e-14	30.7	0.2	7.58734e-10	0.2	2.08297e-10	0.2	8.57957e-11	0.2	4.80664e-09	0.2	2.46532e-06	0.2	6.37142e-08	0.2	6.15293e-10	0.2	1.6615e-10	0.2	6.70504e-11	0.2	3.93589e-09	0.2	1.85781e-06	0.2	5.19491e-08
				0.3	1.86569e-08	0.3	6.34428e-09	0.3	2.98608e-09	0.3	8.2958e-08	0.3	9.13363e-06	0.3	6.92381e-07	0.3	1.48978e-08	0.3	4.9748e-09	0.3	2.29091e-09	0.3	6.67894e-08	0.3	7.07855e-06	0.3	5.55125e-07
				0.4	3.61942e-07	0.4	1.66807e-07	0.4	9.51961e-08	0.4	1.04684e-06	0.4	2.21847e-05	0.4	4.66608e-06	0.4	2.81896e-07	0.4	1.27618e-07	0.4	7.11504e-08	0.4	8.23764e-07	0.4	1.74696e-05	0.4	3.67444e-06
				0.5	3.68107e-06	0.5	2.50334e-06	0.5	1.90843e-06	0.5	6.53429e-06	0.5	4.0681e-05	0.5	1.58265e-05	0.5	2.81396e-06	0.5	1.86089e-06	0.5	1.37498e-06	0.5	5.12339e-06	0.5	3.21927e-05	0.5	1.25562e-05
				0.6	1.50696e-05	0.6	1.25584e-05	0.6	1.13863e-05	0.6	2.12591e-05	0.6	6.42033e-05	0.6	3.53516e-05	0.6	1.1453e-05	0.6	9.27834e-06	0.6	8.12898e-06	0.6	1.65275e-05	0.6	4.9934e-05	0.6	2.76848e-05
				0.7	3.67213e-05	0.7	3.26124e-05	0.7	3.07163e-05	0.7	4.45674e-05	0.7	9.17947e-05	0.7	6.13915e-05	0.7	2.72573e-05	0.7	2.354e-05	0.7	2.14769e-05	0.7	3.39205e-05	0.7	7.02881e-05	0.7	4.69668e-05

## Sheet: Fig.7
	Temp 220		Temp 260		Temp 300		Temp 340		Temp 380		Temp 420		Temp 460
-0.017	0	-0.017	0	-0.017	0	-0.017	0	-0.017	0	-0.017	0	-0.017	0
-0.0168871	0	-0.0168871	0	-0.0168871	0	-0.0168871	0	-0.0168871	0	-0.0168871	0	-0.0168871	0
-0.0168668	0	-0.0168668	0	-0.0168668	0	-0.0168668	0	-0.0168668	0	-0.0168668	0	-0.0168668	0
-0.0167431	0	-0.0167431	0	-0.0167431	0	-0.0167431	0	-0.0167431	0	-0.0167431	0	-0.0167431	0
-0.0160523	0	-0.0160523	0	-0.0160523	0	-0.0160523	0	-0.0160523	0	-0.0160523	0	-0.0160523	0
-0.01595	0	-0.01595	0	-0.01595	0	-0.01595	0	-0.01595	0	-0.01595	0	-0.01595	0
-0.0159317	0	-0.0159317	0	-0.0159317	0	-0.0159317	0	-0.0159317	0	-0.0159317	0	-0.0159317	0
-0.0158196	0	-0.0158196	0	-0.0158196	0	-0.0158196	0	-0.0158196	0	-0.0158196	0	-0.0158196	0
-0.015194	0	-0.015194	0	-0.015194	0	-0.015194	0	-0.015194	0	-0.015194	0	-0.015194	0
-0.0151013	0	-0.0151013	0	-0.0151013	0	-0.0151013	0	-0.0151013	0	-0.0151013	0	-0.0151013	0
-0.0150847	0	-0.0150847	0	-0.0150847	0	-0.0150847	0	-0.0150847	0	-0.0150847	0	-0.0150847	0
-0.0149832	0	-0.0149832	0	-0.0149832	0	-0.0149832	0	-0.0149832	0	-0.0149832	0	-0.0149832	0
-0.0144165	0	-0.0144165	0	-0.0144165	0	-0.0144165	0	-0.0144165	0	-0.0144165	0	-0.0144165	0
-0.0143326	0	-0.0143326	0	-0.0143326	0	-0.0143326	0	-0.0143326	0	-0.0143326	0	-0.0143326	0
-0.0143176	0	-0.0143176	0	-0.0143176	0	-0.0143176	0	-0.0143176	0	-0.0143176	0	-0.0143176	0
-0.0142256	0	-0.0142256	0	-0.0142256	0	-0.0142256	0	-0.0142256	0	-0.0142256	0	-0.0142256	0
-0.0137124	0	-0.0137124	0	-0.0137124	0	-0.0137124	0	-0.0137124	0	-0.0137124	0	-0.0137124	0
-0.0136364	0	-0.0136364	0	-0.0136364	0	-0.0136364	0	-0.0136364	0	-0.0136364	0	-0.0136364	0
-0.0136228	0	-0.0136228	0	-0.0136228	0	-0.0136228	0	-0.0136228	0	-0.0136228	0	-0.0136228	0
-0.0135395	0	-0.0135395	0	-0.0135395	0	-0.0135395	0	-0.0135395	0	-0.0135395	0	-0.0135395	0
-0.0130746	0	-0.0130746	0	-0.0130746	0	-0.0130746	0	-0.0130746	0	-0.0130746	0	-0.0130746	0
-0.0130058	0	-0.0130058	0	-0.0130058	0	-0.0130058	0	-0.0130058	0	-0.0130058	0	-0.0130058	0
-0.0129935	0	-0.0129935	0	-0.0129935	0	-0.0129935	0	-0.0129935	0	-0.0129935	0	-0.0129935	0
-0.012918	0	-0.012918	0	-0.012918	0	-0.012918	0	-0.012918	0	-0.012918	0	-0.012918	0
-0.012497	0	-0.012497	0	-0.012497	0	-0.012497	0	-0.012497	0	-0.012497	0	-0.012497	0
-0.0124859	1.28985e-05	-0.0124859	1.28863e-05	-0.0124859	1.28171e-05	-0.0124859	1.26465e-05	-0.0124859	1.23928e-05	-0.0124859	1.20723e-05	-0.0124859	1.16794e-05
-0.0124235	8.4904e-05	-0.0124235	8.48235e-05	-0.0124235	8.43682e-05	-0.0124235	8.32447e-05	-0.0124235	8.15751e-05	-0.0124235	7.94656e-05	-0.0124235	7.68793e-05
-0.0123552	0.000163949	-0.0123552	0.000162881	-0.0123552	0.000160817	-0.0123552	0.000157483	-0.0123552	0.000153009	-0.0123552	0.000147631	-0.0123552	0.000141444
-0.0119738	0.000663643	-0.0119738	0.000658941	-0.0119738	0.000649629	-0.0119738	0.00063549	-0.0119738	0.000616526	-0.0119738	0.00059375	-0.0119738	0.000567976
-0.0119637	0.000897281	-0.0119637	0.000892358	-0.0119637	0.000881792	-0.0119637	0.000864562	-0.0119637	0.000841004	-0.0119637	0.000812423	-0.0119637	0.000779532
-0.0119073	0.00220155	-0.0119073	0.00219539	-0.0119073	0.00217784	-0.0119073	0.00214335	-0.0119073	0.00209414	-0.0119073	0.00203315	-0.0119073	0.00196053
-0.0118454	0.00363334	-0.0118454	0.0036093	-0.0118454	0.00356259	-0.0118454	0.00348806	-0.0118454	0.00338806	-0.0118454	0.00326786	-0.0118454	0.00313003
-0.0115	0.0126846	-0.0115	0.0125947	-0.0115	0.0124167	-0.0115	0.0121464	-0.0115	0.011784	-0.0115	0.0113487	-0.0115	0.010856
-0.0114404	0.0140608	-0.0114404	0.0139696	-0.0114404	0.0137843	-0.0114404	0.0134958	-0.0114404	0.0131063	-0.0114404	0.0126368	-0.0114404	0.0121022
-0.0114297	0.0143074	-0.0114297	0.0142159	-0.0114297	0.0140292	-0.0114297	0.0137375	-0.0114297	0.0133431	-0.0114297	0.0128675	-0.0114297	0.0123254
-0.0113644	0.0158181	-0.0113644	0.0157079	-0.0113644	0.0154904	-0.0113644	0.0151564	-0.0113644	0.0147085	-0.0113644	0.0141703	-0.0113644	0.0135595
-0.011	0.0253689	-0.011	0.0251891	-0.011	0.0248331	-0.011	0.0242927	-0.011	0.0235678	-0.011	0.0226971	-0.011	0.0217119
-0.0109893	0.0256154	-0.0109893	0.0254354	-0.0109893	0.0250781	-0.0109893	0.0245344	-0.0109893	0.0238046	-0.0109893	0.0229278	-0.0109893	0.0219351
-0.0109297	0.0269917	-0.0109297	0.0268104	-0.0109297	0.0264457	-0.0109297	0.0258837	-0.0109297	0.0251269	-0.0109297	0.0242159	-0.0109297	0.0231813
-0.0108644	0.0285025	-0.0108644	0.0283023	-0.0108644	0.0279069	-0.0108644	0.0273026	-0.0108644	0.0264922	-0.0108644	0.0255188	-0.0108644	0.0244153
-0.0105	0.0380532	-0.0105	0.0377836	-0.0105	0.0372496	-0.0105	0.0364389	-0.0105	0.0353515	-0.0105	0.0340455	-0.0105	0.0325677
-0.0104404	0.0394294	-0.0104404	0.0391585	-0.0104404	0.0386171	-0.0104404	0.0377882	-0.0104404	0.0366738	-0.0104404	0.0353336	-0.0104404	0.0338138
-0.0104297	0.039676	-0.0104297	0.0394048	-0.0104297	0.0388621	-0.0104297	0.0380299	-0.0104297	0.0369106	-0.0104297	0.0355643	-0.0104297	0.034037
-0.0103645	0.0411867	-0.0103645	0.0408967	-0.0103645	0.0403232	-0.0103645	0.0394488	-0.0103645	0.0382759	-0.0103645	0.0368671	-0.0103645	0.0352711
-0.01	0.0507373	-0.01	0.0503778	-0.01	0.0496658	-0.01	0.0485848	-0.01	0.047135	-0.01	0.0453937	-0.01	0.0434233
-0.00994041	0.0507979	-0.00994041	0.0504741	-0.00994041	0.0497934	-0.00994041	0.0487371	-0.00994041	0.0473131	-0.00994041	0.0455904	-0.00994041	0.0436376
-0.00992973	0.0508087	-0.00992973	0.0504914	-0.00992973	0.0498163	-0.00992973	0.0487644	-0.00992973	0.047345	-0.00992973	0.0456257	-0.00992973	0.043676
-0.00986445	0.0510038	-0.00986445	0.0506937	-0.00986445	0.0500224	-0.00986445	0.0489705	-0.00986445	0.0475561	-0.00986445	0.0458404	-0.00986445	0.0438902
-0.0095	0.0527462	-0.0095	0.0524524	-0.0095	0.0517814	-0.0095	0.0507076	-0.0095	0.049298	-0.0095	0.0475763	-0.0095	0.0456115
-0.00944041	0.0527318	-0.00944041	0.0524486	-0.00944041	0.051781	-0.00944041	0.0507216	-0.00944041	0.0493277	-0.00944041	0.0476012	-0.00944041	0.0456387
-0.00942973	0.0527293	-0.00942973	0.0524479	-0.00942973	0.0517809	-0.00942973	0.0507241	-0.00942973	0.049333	-0.00942973	0.0476056	-0.00942973	0.0456436
-0.00936445	0.0527675	-0.00936445	0.0524783	-0.00936445	0.0518069	-0.00936445	0.0507505	-0.00936445	0.0493669	-0.00936445	0.0476301	-0.00936445	0.0456584
-0.009	0.0532489	-0.009	0.0529115	-0.009	0.0522036	-0.009	0.0511351	-0.009	0.0497775	-0.009	0.0479881	-0.009	0.0459532
-0.00894041	0.053214	-0.00894041	0.0528695	-0.00894041	0.0521576	-0.00894041	0.0510887	-0.00894041	0.0497157	-0.00894041	0.0479188	-0.00894041	0.0458791
-0.00892973	0.0532077	-0.00892973	0.0528619	-0.00892973	0.0521494	-0.00892973	0.0510804	-0.00892973	0.0497047	-0.00892973	0.0479064	-0.00892973	0.0458658
-0.00886445	0.0531496	-0.00886445	0.0527936	-0.00886445	0.0520754	-0.00886445	0.0510054	-0.00886445	0.0496148	-0.00886445	0.0478063	-0.00886445	0.0457594
-0.0085	0.0528076	-0.0085	0.052403	-0.0085	0.0516519	-0.0085	0.0505726	-0.0085	0.049106	-0.0085	0.0472411	-0.0085	0.0451542
-0.00844041	0.0527068	-0.00844041	0.0522805	-0.00844041	0.0515004	-0.00844041	0.050392	-0.00844041	0.0488961	-0.00844041	0.047	-0.00844041	0.0448806
-0.00842974	0.0526888	-0.00842974	0.0522586	-0.00842974	0.0514733	-0.00842974	0.0503596	-0.00842974	0.0488585	-0.00842974	0.0469568	-0.00842974	0.0448316
-0.00836445	0.0524592	-0.00836445	0.0520174	-0.00836445	0.0512153	-0.00836445	0.0500805	-0.00836445	0.0485576	-0.00836445	0.0466312	-0.00836445	0.044473
-0.008	0.0508875	-0.008	0.0503973	-0.008	0.0495114	-0.008	0.0482758	-0.008	0.0466504	-0.008	0.0445927	-0.008	0.0422754
-0.00794041	0.050356	-0.00794041	0.0497805	-0.00794041	0.0488339	-0.00794041	0.0475069	-0.00794041	0.0458136	-0.00794041	0.0436863	-0.00794041	0.0412927
-0.00792973	0.0502608	-0.00792973	0.0496701	-0.00792973	0.0487125	-0.00792973	0.0473692	-0.00792973	0.0456637	-0.00792973	0.043524	-0.00792973	0.0411167
-0.00786445	0.0493813	-0.00786445	0.0487453	-0.00786445	0.0477547	-0.00786445	0.0463439	-0.00786445	0.0445887	-0.00786445	0.0423908	-0.00786445	0.0399285
-0.0075	0.0437746	-0.0075	0.0429181	-0.0075	0.0417844	-0.0075	0.0400414	-0.0075	0.0380457	-0.0075	0.0355708	-0.0075	0.0328305
-0.00744041	0.0434612	-0.00744041	0.0424972	-0.00744041	0.0412456	-0.00744041	0.0393843	-0.00744041	0.0372721	-0.00744041	0.0346929	-0.00744041	0.0318372
-0.00742973	0.0434051	-0.00742973	0.0424219	-0.00742973	0.0411491	-0.00742973	0.0392666	-0.00742973	0.0371335	-0.00742973	0.0345357	-0.00742973	0.0316593
-0.00736445	0.0426386	-0.00736445	0.041582	-0.00736445	0.0402294	-0.00736445	0.0382595	-0.00736445	0.0360314	-0.00736445	0.0333547	-0.00736445	0.0303796
-0.007	0.0376363	-0.007	0.0362011	-0.007	0.0344291	-0.007	0.0319997	-0.007	0.0292801	-0.007	0.0261892	-0.007	0.0226978
-0.00694041	0.0376354	-0.00694041	0.0360543	-0.00694041	0.0341215	-0.00694041	0.0315634	-0.00694041	0.0286952	-0.00694041	0.0254748	-0.00694041	0.0218577
-0.00692973	0.0376352	-0.00692973	0.036028	-0.00692973	0.0340665	-0.00692973	0.0314852	-0.00692973	0.0285905	-0.00692973	0.0253468	-0.00692973	0.0217072
-0.00686445	0.0371838	-0.00686445	0.0354638	-0.00686445	0.033368	-0.00686445	0.0306848	-0.00686445	0.0276666	-0.00686445	0.0243136	-0.00686445	0.0205662
-0.0065	0.0341272	-0.0065	0.0317721	-0.0065	0.0289368	-0.0065	0.0256894	-0.0065	0.0219932	-0.0065	0.0180417	-0.0065	0.0136996
-0.00648933	0.034162	-0.00648933	0.0317776	-0.00648933	0.0289171	-0.00648933	0.0256429	-0.00648933	0.0219226	-0.00648933	0.0179468	-0.00648933	0.0135798
-0.00642973	0.0343568	-0.00642973	0.031808	-0.00642973	0.0288071	-0.00642973	0.025383	-0.00642973	0.0215283	-0.00642973	0.0174171	-0.00642973	0.0129114
-0.00636445	0.0341981	-0.00636445	0.0315005	-0.00636445	0.028379	-0.00636445	0.0248254	-0.00636445	0.0208534	-0.00636445	0.016619	-0.00636445	0.0119859
-0.006	0.0329669	-0.006	0.0294225	-0.006	0.025604	-0.006	0.0213182	-0.006	0.0166727	-0.006	0.0117471	-0.006	0.00640502
-0.00594041	0.0332448	-0.00594041	0.0295711	-0.00594041	0.025611	-0.00594041	0.0211861	-0.00594041	0.0164053	-0.00594041	0.0113562	-0.00594041	0.00588544
-0.00592973	0.0332945	-0.00592973	0.0295977	-0.00592973	0.0256123	-0.00592973	0.0211624	-0.00592973	0.0163574	-0.00592973	0.0112862	-0.00592973	0.00579236
-0.00586445	0.0333394	-0.00586445	0.0295281	-0.00586445	0.0254106	-0.00586445	0.0208276	-0.00586445	0.015894	-0.00586445	0.0107051	-0.00586445	0.00508676
-0.0055	0.0333592	-0.0055	0.028862	-0.0055	0.0239868	-0.0055	0.018649	-0.0055	0.0129796	-0.0055	0.00712105	-0.0055	0.000802238
-0.00544041	0.0336061	-0.00544041	0.0289998	-0.00544041	0.0240153	-0.00544041	0.0185707	-0.00544041	0.0127864	-0.00544041	0.0068232	-0.00544041	0.000390825
-0.00542973	0.0336503	-0.00542973	0.0290245	-0.00542973	0.0240205	-0.00542973	0.0185567	-0.00542973	0.0127518	-0.00542973	0.00676984	-0.00542973	0.000317128
-0.00536445	0.0337758	-0.00536445	0.0290423	-0.00536445	0.0239267	-0.00536445	0.0183568	-0.00536445	0.012442	-0.00536445	0.00636301	-0.00536445	-0.000205794
-0.005	0.034304	-0.005	0.0289388	-0.005	0.0231834	-0.005	0.0169783	-0.005	0.0104289	-0.005	0.00378866	-0.005	-0.00342232
-0.00494041	0.0344816	-0.00494041	0.029002	-0.00494041	0.0231647	-0.00494041	0.0168741	-0.00494041	0.0102305	-0.00494041	0.00349155	-0.00494041	-0.00381217
-0.00492973	0.0345134	-0.00492973	0.0290134	-0.00492973	0.0231614	-0.00492973	0.0168555	-0.00492973	0.010195	-0.00492973	0.00343833	-0.00492973	-0.003882
-0.00486445	0.0346451	-0.00486445	0.0290144	-0.00486445	0.0230863	-0.00486445	0.0166989	-0.00486445	0.00993412	-0.00486445	0.00307476	-0.00486445	-0.00433791
-0.0045	0.0352372	-0.0045	0.0288433	-0.0045	0.0224591	-0.0045	0.0156004	-0.0045	0.00823686	-0.0045	0.000799478	-0.0045	-0.00715307
-0.00444041	0.0352836	-0.00444041	0.0288235	-0.00444041	0.02237	-0.00444041	0.015438	-0.00444041	0.00797262	-0.00444041	0.000463203	-0.00444041	-0.007566
-0.00442973	0.0352919	-0.00442973	0.02882	-0.00442973	0.022354	-0.00442973	0.0154089	-0.00442973	0.00792529	-0.00442973	0.000402966	-0.00442973	-0.00763997
-0.00436445	0.035318	-0.00436445	0.0287815	-0.00436445	0.0222416	-0.00436445	0.0152186	-0.00436445	0.00763119	-0.00436445	2.97204e-05	-0.00436445	-0.00809729
-0.004	0.0353312	-0.004	0.0284061	-0.004	0.0214326	-0.004	0.0139419	-0.004	0.0057721	-0.004	-0.00226362	-0.004	-0.0108752
-0.00394041	0.0355551	-0.00394041	0.0285497	-0.00394041	0.0215172	-0.00394041	0.0139259	-0.00394041	0.00568286	-0.00394041	-0.0024243	-0.00394041	-0.0111421
-0.00392973	0.0355953	-0.00392973	0.0285755	-0.00392973	0.0215324	-0.00392973	0.0139231	-0.00392973	0.00566687	-0.00392973	-0.00245308	-0.00392973	-0.01119
-0.00386445	0.0358355	-0.00386445	0.0287382	-0.00386445	0.021636	-0.00386445	0.0139234	-0.00386445	0.00559711	-0.00386445	-0.00259449	-0.00386445	-0.0114432
-0.0035	0.0370538	-0.0035	0.0294715	-0.0035	0.0219964	-0.0035	0.0137025	-0.0035	0.00497204	-0.0035	-0.00363932	-0.0035	-0.0131036
-0.00344041	0.0366943	-0.00344041	0.0290181	-0.00344041	0.0214888	-0.00344041	0.0130875	-0.00344041	0.00428	-0.00344041	-0.00439899	-0.00344041	-0.0139301
-0.00342973	0.0366299	-0.00342973	0.0289369	-0.00342973	0.0213979	-0.00342973	0.0129774	-0.00342973	0.00415603	-0.00342973	-0.00453508	-0.00342973	-0.0140782
-0.00336445	0.0363408	-0.00336445	0.0285238	-0.00336445	0.0209198	-0.00336445	0.0123695	-0.00336445	0.00345132	-0.00336445	-0.00532803	-0.00336445	-0.0149562
-0.003	0.0345076	-0.003	0.0260347	-0.003	0.0180826	-0.003	0.00883922	-0.003	-0.000606058	-0.003	-0.00986377	-0.003	-0.0199567
-0.00298933	0.0347067	-0.00298933	0.0262333	-0.00298933	0.0182678	-0.00298933	0.00902154	-0.00298933	-0.000430089	-0.00298933	-0.00969228	-0.00298933	-0.0197856
-0.00292973	0.035818	-0.00292973	0.0273423	-0.00292973	0.0193022	-0.00292973	0.0100393	-0.00292973	0.000552249	-0.00292973	-0.00873495	-0.00292973	-0.0188305
-0.00286445	0.0370159	-0.00286445	0.0285465	-0.00286445	0.0204234	-0.00286445	0.0111428	-0.00286445	0.00162072	-0.00286445	-0.00768558	-0.00286445	-0.0177729
-0.0025	0.0436865	-0.0025	0.0352338	-0.0025	0.0266271	-0.0025	0.0172139	-0.0025	0.00747061	-0.0025	-0.00196678	-0.0025	-0.0120316
-0.00244041	0.0441536	-0.00244041	0.0357106	-0.00244041	0.0270717	-0.00244041	0.0176335	-0.00244041	0.00785781	-0.00244041	-0.00160788	-0.00244041	-0.0116898
-0.00242973	0.0442373	-0.00242973	0.0357961	-0.00242973	0.0271513	-0.00242973	0.0177086	-0.00242973	0.00792717	-0.00242973	-0.00154359	-0.00242973	-0.0116286
-0.00236445	0.0448113	-0.00236445	0.0363812	-0.00236445	0.0277003	-0.00236445	0.0182303	-0.00236445	0.00841323	-0.00236445	-0.00108882	-0.00236445	-0.0111922
-0.002	0.0478898	-0.002	0.0395127	-0.002	0.0306233	-0.002	0.0209946	-0.002	0.0109732	-0.002	0.00129174	-0.002	-0.00891852
-0.00194041	0.0481191	-0.00194041	0.0397702	-0.00194041	0.0308731	-0.00194041	0.0212302	-0.00194041	0.0111883	-0.00194041	0.00148351	-0.00194041	-0.00874317
-0.00192973	0.0481602	-0.00192973	0.0398163	-0.00192973	0.0309178	-0.00192973	0.0212724	-0.00192973	0.0112268	-0.00192973	0.00151786	-0.00192973	-0.00871176
-0.00186445	0.0484777	-0.00186445	0.0401655	-0.00186445	0.0312586	-0.00186445	0.021598	-0.00186445	0.0115302	-0.00186445	0.00179581	-0.00186445	-0.00845147
-0.0015	0.0501389	-0.0015	0.0419962	-0.0015	0.0330377	-0.0015	0.023287	-0.0015	0.013091	-0.0015	0.00321056	-0.0015	-0.0071388
-0.00144041	0.0502702	-0.00144041	0.0421663	-0.00144041	0.0332173	-0.00144041	0.0234577	-0.00144041	0.0132475	-0.00144041	0.00334355	-0.00144041	-0.00702622
-0.00142973	0.0502937	-0.00142973	0.0421968	-0.00142973	0.0332494	-0.00142973	0.0234883	-0.00142973	0.0132755	-0.00142973	0.00336738	-0.00142973	-0.00700605
-0.00136445	0.0505038	-0.00136445	0.0424507	-0.00136445	0.0335145	-0.00136445	0.0237445	-0.00136445	0.0135168	-0.00136445	0.00358357	-0.00136445	-0.00681165
-0.001	0.0515762	-0.001	0.0437617	-0.001	0.034883	-0.001	0.0250588	-0.001	0.0147441	-0.001	0.00466717	-0.001	-0.00585278
-0.000940409	0.0516693	-0.000940409	0.0439	-0.000940409	0.0350402	-0.000940409	0.0252094	-0.000940409	0.0148828	-0.000940409	0.0047797	-0.000940409	-0.00576442
-0.000929734	0.051686	-0.000929734	0.0439248	-0.000929734	0.0350684	-0.000929734	0.0252364	-0.000929734	0.0149076	-0.000929734	0.00479986	-0.000929734	-0.0057486
-0.000864449	0.0518536	-0.000864449	0.0441434	-0.000864449	0.0353091	-0.000864449	0.0254711	-0.000864449	0.0151302	-0.000864449	0.00499502	-0.000864449	-0.00557905
-0.0005	0.0526948	-0.0005	0.0452637	-0.0005	0.0365479	-0.0005	0.026672	-0.0005	0.0162601	-0.0005	0.00596812	-0.0005	-0.00475187
-0.000440409	0.052779	-0.000440409	0.0453969	-0.000440409	0.0367027	-0.000440409	0.0268205	-0.000440409	0.0163956	-0.000440409	0.00607366	-0.000440409	-0.00467347
-0.000429734	0.0527941	-0.000429734	0.0454208	-0.000429734	0.0367304	-0.000429734	0.0268472	-0.000429734	0.0164199	-0.000429734	0.00609257	-0.000429734	-0.00465943
-0.000364449	0.0529513	-0.000364449	0.0456335	-0.000364449	0.0369686	-0.000364449	0.0270799	-0.000364449	0.0166396	-0.000364449	0.00628127	-0.000364449	-0.00449928
1.32349e-19	0.0537371	1.32349e-19	0.0467228	1.32349e-19	0.0381946	1.32349e-19	0.0282717	1.32349e-19	0.0177549	1.32349e-19	0.00721999	1.32349e-19	-0.00372269
5.9591e-05	0.0538291	5.9591e-05	0.0468655	5.9591e-05	0.038358	5.9591e-05	0.0284277	5.9591e-05	0.0178935	5.9591e-05	0.00732462	5.9591e-05	-0.00364846
7.02657e-05	0.0538456	7.02657e-05	0.0468911	7.02657e-05	0.0383873	7.02657e-05	0.0284556	7.02657e-05	0.0179183	7.02657e-05	0.00734337	7.02657e-05	-0.00363516
0.000135551	0.0540119	0.000135551	0.0471145	0.000135551	0.0386351	0.000135551	0.0286972	0.000135551	0.0181421	0.000135551	0.00753258	0.000135551	-0.00347777
0.0005	0.0548464	0.0005	0.0482621	0.0005	0.0399141	0.0005	0.0299366	0.0005	0.0192789	0.0005	0.00847206	0.0005	-0.00271874
0.000559591	0.0549547	0.000559591	0.0484212	0.000559591	0.0400935	0.000559591	0.0301074	0.000559591	0.0194247	0.000559591	0.00857583	0.000559591	-0.00265063
0.000570266	0.0549741	0.000570266	0.0484497	0.000570266	0.0401256	0.000570266	0.030138	0.000570266	0.0194509	0.000570266	0.00859442	0.000570266	-0.00263843
0.000635551	0.0551562	0.000635551	0.0486875	0.000635551	0.0403865	0.000635551	0.0303906	0.000635551	0.0196769	0.000635551	0.00878448	0.000635551	-0.00248565
0.001	0.0560794	0.001	0.0499174	0.001	0.0417415	0.001	0.0316964	0.001	0.020832	0.001	0.00972294	0.001	-0.0017573
0.00105959	0.0561855	0.00105959	0.05007	0.00105959	0.0419147	0.00105959	0.0318589	0.00105959	0.020958	0.00105959	0.00981419	0.00105959	-0.00170733
0.00107027	0.0562045	0.00107027	0.0500973	0.00107027	0.0419458	0.00107027	0.031888	0.00107027	0.0209805	0.00107027	0.00983053	0.00107027	-0.00169838
0.00113555	0.0563918	0.00113555	0.0503373	0.00113555	0.0422108	0.00113555	0.0321436	0.00113555	0.0211979	0.00113555	0.0100026	0.00113555	-0.00157005
0.0015	0.0573339	0.0015	0.0515662	0.0015	0.0435743	0.0015	0.0334505	0.0015	0.0222872	0.0015	0.010845	0.0015	-0.000974628
0.00155959	0.0574018	0.00155959	0.0516759	0.00155959	0.0437062	0.00155959	0.0335727	0.00155959	0.0223608	0.00155959	0.0108724	0.00155959	-0.000993949
0.00157027	0.057414	0.00157027	0.0516956	0.00157027	0.0437298	0.00157027	0.0335946	0.00157027	0.0223739	0.00157027	0.0108773	0.00157027	-0.00099741
0.00163555	0.0575605	0.00163555	0.0518872	0.00163555	0.0439467	0.00163555	0.0338023	0.00163555	0.0225293	0.00163555	0.0109946	0.00163555	-0.000929158
0.002	0.0582828	0.002	0.052862	0.002	0.0450636	0.002	0.0348682	0.002	0.0233032	0.002	0.0115114	0.002	-0.00068859
0.00201067	0.0582762	0.00201067	0.0528611	0.00201067	0.0450655	0.00201067	0.0348692	0.00201067	0.0232941	0.00201067	0.0114966	0.00201067	-0.000712448
0.00207027	0.0582392	0.00207027	0.0528563	0.00207027	0.045076	0.00207027	0.0348745	0.00207027	0.0232433	0.00207027	0.0114139	0.00207027	-0.000845633
0.00213555	0.0582858	0.00213555	0.0529395	0.00213555	0.0451789	0.00213555	0.0349748	0.00213555	0.0232848	0.00213555	0.0114084	0.00213555	-0.000904458
0.0025	0.0584191	0.0025	0.0532682	0.0025	0.045609	0.0025	0.0353843	0.0025	0.023359	0.0025	0.011273	0.0025	-0.00133801
0.00255959	0.0583179	0.00255959	0.0531828	0.00255959	0.0455284	0.00255959	0.0353057	0.00255959	0.0232338	0.00255959	0.0111166	0.00255959	-0.00156225
0.00257027	0.0582998	0.00257027	0.0531675	0.00257027	0.045514	0.00257027	0.0352916	0.00257027	0.0232114	0.00257027	0.0110886	0.00257027	-0.00160242
0.00263555	0.0582917	0.00263555	0.0531777	0.00263555	0.0455316	0.00263555	0.0353142	0.00263555	0.0231841	0.00263555	0.0110307	0.00263555	-0.00173157
0.003	0.0581158	0.003	0.0530969	0.003	0.0454868	0.003	0.0352928	0.003	0.0228669	0.003	0.0105344	0.003	-0.00263144
0.00305959	0.0583984	0.00305959	0.053364	0.00305959	0.0457641	0.00305959	0.035572	0.00305959	0.0231147	0.00305959	0.0107631	0.00305959	-0.00250633
0.00307027	0.058449	0.00307027	0.0534119	0.00307027	0.0458137	0.00307027	0.035622	0.00307027	0.023159	0.00307027	0.0108041	0.00307027	-0.00248392
0.00313555	0.0588795	0.00313555	0.0538248	0.00313555	0.0462369	0.00313555	0.0360493	0.00313555	0.0235572	0.00313555	0.0111834	0.00313555	-0.00221518
0.0035	0.0611369	0.0035	0.0559736	0.0035	0.048435	0.0035	0.0382634	0.0035	0.0256257	0.0035	0.0131417	0.0035	-0.00087892
0.00355959	0.0612592	0.00355959	0.0560362	0.00355959	0.0485216	0.00355959	0.0383425	0.00355959	0.0257161	0.00355959	0.0132332	0.00355959	-0.000878798
0.00357027	0.0612811	0.00357027	0.0560474	0.00357027	0.0485371	0.00357027	0.0383566	0.00357027	0.0257323	0.00357027	0.0132496	0.00357027	-0.000878776
0.00363555	0.0615731	0.00363555	0.0562722	0.00363555	0.0487823	0.00363555	0.0385939	0.00363555	0.0259799	0.00363555	0.0134973	0.00363555	-0.000727925
0.004	0.0630486	0.004	0.0573648	0.004	0.0499819	0.004	0.0397453	0.004	0.027183	0.004	0.0146996	0.004	-6.92036e-05
0.00405959	0.0628893	0.00405959	0.0571256	0.00405959	0.0497425	0.00405959	0.0395115	0.00405959	0.0270163	0.00405959	0.0145792	0.00405959	-0.000141934
0.00407027	0.0628608	0.00407027	0.0570827	0.00407027	0.0496996	0.00407027	0.0394696	0.00407027	0.0269865	0.00407027	0.0145576	0.00407027	-0.000154963
0.00413555	0.062884	0.00413555	0.0570145	0.00413555	0.0496205	0.00413555	0.0393918	0.00413555	0.0269757	0.00413555	0.0145927	0.00413555	-6.68201e-05
0.0045	0.0628512	0.0045	0.0564665	0.0045	0.0490144	0.0045	0.0387958	0.0045	0.026756	0.0045	0.0146341	0.0045	0.000269633
0.00455959	0.0627052	0.00455959	0.0562785	0.00455959	0.0487706	0.00455959	0.038611	0.00455959	0.0266969	0.00455959	0.0146776	0.00455959	0.000544792
0.00457027	0.062679	0.00457027	0.0562448	0.00457027	0.0487269	0.00457027	0.0385779	0.00457027	0.0266864	0.00457027	0.0146854	0.00457027	0.000594082
0.00463555	0.0627264	0.00463555	0.0562385	0.00463555	0.0486492	0.00463555	0.0385524	0.00463555	0.0267885	0.00463555	0.0148917	0.00463555	0.00104708
0.005	0.0628537	0.005	0.0560706	0.005	0.0480839	0.005	0.0382831	0.005	0.0272378	0.005	0.0159287	0.005	0.00349495
0.00505959	0.0631978	0.00505959	0.0564407	0.00505959	0.0483755	0.00505959	0.0386634	0.00505959	0.0277357	0.00505959	0.016521	0.00505959	0.00434512
0.00507027	0.0632595	0.00507027	0.056507	0.00507027	0.0484277	0.00507027	0.0387315	0.00507027	0.0278249	0.00507027	0.0166271	0.00507027	0.00449741
0.00513555	0.06378	0.00513555	0.0570452	0.00513555	0.0488728	0.00513555	0.039258	0.00513555	0.0284689	0.00513555	0.0173648	0.00513555	0.00550976
0.0055	0.0666428	0.0055	0.0600233	0.0055	0.0513374	0.0055	0.0421888	0.0055	0.0320652	0.0055	0.0214919	0.0055	0.0111695
0.00555959	0.0678421	0.00555959	0.0611725	0.00555959	0.0523239	0.00555959	0.0431163	0.00555959	0.0329551	0.00555959	0.0223671	0.00555959	0.012174
0.00557027	0.068057	0.00557027	0.0613784	0.00557027	0.0525006	0.00557027	0.0432824	0.00557027	0.0331146	0.00557027	0.0225238	0.00557027	0.012354
0.00563555	0.0693283	0.00563555	0.0625853	0.00563555	0.0534981	0.00563555	0.0442058	0.00563555	0.0339928	0.00563555	0.0233861	0.00563555	0.0133602
0.006	0.0766111	0.006	0.0695309	0.006	0.0593016	0.006	0.0496017	0.006	0.0391359	0.006	0.0284343	0.006	0.0191995
0.00601067	0.07666	0.00601067	0.0695509	0.00601067	0.0593017	0.00601067	0.0496064	0.00601067	0.0391572	0.00601067	0.0284822	0.00601067	0.0192839
0.00607027	0.0769332	0.00607027	0.0696622	0.00607027	0.0593024	0.00607027	0.0496323	0.00607027	0.039276	0.00607027	0.0287497	0.00607027	0.019755
0.00613555	0.0768145	0.00613555	0.0693959	0.00613555	0.0589475	0.00613555	0.0493409	0.00613555	0.0391153	0.00613555	0.0287765	0.00613555	0.0200282
0.0065	0.0767233	0.0065	0.0684559	0.0065	0.0574806	0.0065	0.0481995	0.0065	0.0386865	0.0065	0.0293823	0.0065	0.0219945
0.00651067	0.0764083	0.00651067	0.0682135	0.00651067	0.0573173	0.00651067	0.0481066	0.00651067	0.0386606	0.00651067	0.0294169	0.00651067	0.0220735
0.00657027	0.0746501	0.00657027	0.06686	0.00657027	0.0564059	0.00657027	0.0475881	0.00657027	0.0385156	0.00657027	0.0296099	0.00657027	0.022514
0.00663555	0.0722594	0.00663555	0.0649478	0.00663555	0.0549957	0.00663555	0.046628	0.00663555	0.0379789	0.00663555	0.0294547	0.00663555	0.022642
0.007	0.0595386	0.007	0.0549201	0.007	0.0478173	0.007	0.0419986	0.007	0.0357438	0.007	0.0293802	0.007	0.0241751
0.00705959	0.0587373	0.00705959	0.0543905	0.00705959	0.0476921	0.00705959	0.0421679	0.00705959	0.0362032	0.00705959	0.0301046	0.00705959	0.0250581
0.00707027	0.0585937	0.00707027	0.0542956	0.00707027	0.0476697	0.00707027	0.0421983	0.00707027	0.0362854	0.00707027	0.0302344	0.00707027	0.0252163
0.00713555	0.0574729	0.00713555	0.0534751	0.00713555	0.0472985	0.00713555	0.0421492	0.00713555	0.036553	0.00713555	0.0307863	0.00713555	0.0259304
0.0075	0.0520136	0.0075	0.0497936	0.0075	0.0462033	0.0075	0.0428965	0.0075	0.0391013	0.0075	0.0349385	0.0075	0.0309919
0.00755959	0.051873	0.00755959	0.0498208	0.00755959	0.0464788	0.00755959	0.0433646	0.00755959	0.0397565	0.00755959	0.0357716	0.00755959	0.0319589
0.00757027	0.0518478	0.00757027	0.0498257	0.00757027	0.0465282	0.00757027	0.0434484	0.00757027	0.0398738	0.00757027	0.0359208	0.00757027	0.0321321
0.00763555	0.0519775	0.00763555	0.0500827	0.00763555	0.0470255	0.00763555	0.0441052	0.00763555	0.0406918	0.00763555	0.0368895	0.00763555	0.0332023
0.008	0.0536018	0.008	0.0524755	0.008	0.0507725	0.008	0.0487685	0.008	0.0462688	0.008	0.0433113	0.008	0.0401863
0.00805959	0.053256	0.00805959	0.0522233	0.00805959	0.0506245	0.00805959	0.0487131	0.00805959	0.0463144	0.00805959	0.0434477	0.00805959	0.0404074
0.00807027	0.0531941	0.00807027	0.0521782	0.00807027	0.050598	0.00807027	0.0487032	0.00807027	0.0463226	0.00807027	0.0434721	0.00807027	0.0404471
0.00813555	0.0531811	0.00813555	0.0522049	0.00813555	0.0506922	0.00813555	0.0488469	0.00813555	0.0465347	0.00813555	0.0437445	0.00813555	0.0407745
0.0085	0.0537763	0.0085	0.053041	0.0085	0.051917	0.0085	0.050359	0.0085	0.0484208	0.0085	0.0459652	0.0085	0.0432974
0.00851068	0.0537198	0.00851068	0.0529925	0.00851068	0.0518781	0.00851068	0.0503271	0.00851068	0.0483976	0.00851068	0.0459516	0.00851068	0.043292
0.00857027	0.0534041	0.00857027	0.0527216	0.00857027	0.051661	0.00857027	0.0501491	0.00857027	0.0482681	0.00857027	0.0458757	0.00857027	0.0432619
0.00863555	0.0533111	0.00863555	0.0526473	0.00863555	0.0516077	0.00863555	0.0501112	0.00863555	0.0482517	0.00863555	0.04589	0.00863555	0.0433064
0.009	0.0531947	0.009	0.0526357	0.009	0.0517172	0.009	0.0503054	0.009	0.0485686	0.009	0.0463706	0.009	0.0439488
0.00905959	0.0529828	0.00905959	0.0524365	0.00905959	0.0515243	0.00905959	0.0501354	0.00905959	0.0484074	0.00905959	0.0462274	0.00905959	0.0438213
0.00907027	0.0529449	0.00907027	0.0524009	0.00907027	0.0514897	0.00907027	0.050105	0.00907027	0.0483785	0.00907027	0.0462017	0.00907027	0.0437984
0.00913555	0.0528254	0.00913555	0.0522853	0.00913555	0.0513721	0.00913555	0.0499976	0.00913555	0.0482714	0.00913555	0.0461076	0.00913555	0.0437104
0.0095	0.0522323	0.0095	0.0517189	0.0095	0.0507961	0.0095	0.0494867	0.0095	0.0477593	0.0095	0.0456725	0.0095	0.0433084
0.00955959	0.052057	0.00955959	0.0515176	0.00955959	0.0505885	0.00955959	0.0492593	0.00955959	0.0475269	0.00955959	0.0454377	0.00955959	0.043074
0.00957027	0.0520256	0.00957027	0.0514816	0.00957027	0.0505513	0.00957027	0.0492186	0.00957027	0.0474853	0.00957027	0.0453957	0.00957027	0.043032
0.00963555	0.0518161	0.00963555	0.0512575	0.00963555	0.0503266	0.00963555	0.0489891	0.00963555	0.0472577	0.00963555	0.0451746	0.00963555	0.0428171
0.01	0.0502836	0.01	0.0496573	0.01	0.0487384	0.01	0.0473825	0.01	0.0456717	0.01	0.0436362	0.01	0.0413247
0.0100596	0.0488091	0.0100596	0.0482057	0.0100596	0.047313	0.0100596	0.0459952	0.0100596	0.0443303	0.0100596	0.0423485	0.0100596	0.0400979
0.0100703	0.048545	0.0100703	0.0479456	0.0100703	0.0470576	0.0100703	0.0457467	0.0100703	0.04409	0.0100703	0.0421178	0.0100703	0.0398781
0.0101356	0.0470435	0.0101356	0.0464696	0.0101356	0.0456169	0.0101356	0.0443553	0.0101356	0.0427591	0.0101356	0.0408579	0.0101356	0.0386972
0.0105	0.0377129	0.0105	0.0372432	0.0105	0.0365541	0.0105	0.0355371	0.0105	0.034254	0.0105	0.0327274	0.0105	0.0309937
0.0105596	0.0362385	0.0105596	0.0357916	0.0105596	0.0351286	0.0105596	0.0341498	0.0105596	0.0329126	0.0105596	0.0314396	0.0105596	0.0297669
0.0105703	0.0359743	0.0105703	0.0355315	0.0105703	0.0348732	0.0105703	0.0339013	0.0105703	0.0326723	0.0105703	0.031209	0.0105703	0.0295471
0.0106356	0.0344728	0.0106356	0.0340554	0.0106356	0.0334325	0.0106356	0.0325099	0.0106356	0.0313414	0.0106356	0.029949	0.0106356	0.0283662
0.011	0.025142	0.011	0.0248289	0.011	0.0243695	0.011	0.0236915	0.011	0.0228361	0.011	0.0218183	0.011	0.0206625
0.0110596	0.0236676	0.0110596	0.0233772	0.0110596	0.022944	0.0110596	0.0223042	0.0110596	0.0214947	0.0110596	0.0205306	0.0110596	0.0194357
0.0110703	0.0234035	0.0110703	0.0231172	0.0110703	0.0226886	0.0110703	0.0220557	0.0110703	0.0212544	0.0110703	0.0202999	0.0110703	0.019216
0.0111355	0.0219019	0.0111355	0.0216411	0.0111355	0.0212479	0.0111355	0.0206643	0.0111355	0.0199234	0.0111355	0.0190399	0.0111355	0.0180351
0.0115	0.0125711	0.0115	0.0124146	0.0115	0.0121848	0.0115	0.0118459	0.0115	0.0114181	0.0115	0.0109093	0.0115	0.0103314
0.0115565	0.0111738	0.0115565	0.0110389	0.0115565	0.0108339	0.0115565	0.0105311	0.0115565	0.0101469	0.0115565	0.00968887	0.0115565	0.00916873
0.0115666	0.0109235	0.0115666	0.0107924	0.0115666	0.0105919	0.0115666	0.0102956	0.0115666	0.00991919	0.0115666	0.00947026	0.0115666	0.00896046
0.0116285	0.00950046	0.0116285	0.00939352	0.0116285	0.00922653	0.0116285	0.00897699	0.0116285	0.00865785	0.0116285	0.00827619	0.0116285	0.0078413
0.0119738	0.000657709	0.0119738	0.000649517	0.0119738	0.000637498	0.0119738	0.000619763	0.0119738	0.000597386	0.0119738	0.000570762	0.0119738	0.000540527
0.0120362	0.000580566	0.0120362	0.000573568	0.0120362	0.000562918	0.0120362	0.00054718	0.0120362	0.000527204	0.0120362	0.000503387	0.0120362	0.00047634
0.0120474	0.000566747	0.0120474	0.000559962	0.0120474	0.000549558	0.0120474	0.000534178	0.0120474	0.000514632	0.0120474	0.000491317	0.0120474	0.000464842
0.0121157	0.000488185	0.0121157	0.000482733	0.0121157	0.000474178	0.0121157	0.00046138	0.0121157	0.000444997	0.0121157	0.000425396	0.0121157	0.000403056
0.012497	0	0.012497	0	0.012497	0	0.012497	0	0.012497	0	0.012497	0	0.012497	0
0.0125659	0	0.0125659	0	0.0125659	0	0.0125659	0	0.0125659	0	0.0125659	0	0.0125659	0
0.0125782	0	0.0125782	0	0.0125782	0	0.0125782	0	0.0125782	0	0.0125782	0	0.0125782	0
0.0126536	0	0.0126536	0	0.0126536	0	0.0126536	0	0.0126536	0	0.0126536	0	0.0126536	0
0.0130746	0	0.0130746	0	0.0130746	0	0.0130746	0	0.0130746	0	0.0130746	0	0.0130746	0
0.0131506	0	0.0131506	0	0.0131506	0	0.0131506	0	0.0131506	0	0.0131506	0	0.0131506	0
0.0131643	0	0.0131643	0	0.0131643	0	0.0131643	0	0.0131643	0	0.0131643	0	0.0131643	0
0.0132475	0	0.0132475	0	0.0132475	0	0.0132475	0	0.0132475	0	0.0132475	0	0.0132475	0
0.0137124	0	0.0137124	0	0.0137124	0	0.0137124	0	0.0137124	0	0.0137124	0	0.0137124	0
0.0137963	0	0.0137963	0	0.0137963	0	0.0137963	0	0.0137963	0	0.0137963	0	0.0137963	0
0.0138113	0	0.0138113	0	0.0138113	0	0.0138113	0	0.0138113	0	0.0138113	0	0.0138113	0
0.0139033	0	0.0139033	0	0.0139033	0	0.0139033	0	0.0139033	0	0.0139033	0	0.0139033	0
0.0144165	0	0.0144165	0	0.0144165	0	0.0144165	0	0.0144165	0	0.0144165	0	0.0144165	0
0.0145092	0	0.0145092	0	0.0145092	0	0.0145092	0	0.0145092	0	0.0145092	0	0.0145092	0
0.0145258	0	0.0145258	0	0.0145258	0	0.0145258	0	0.0145258	0	0.0145258	0	0.0145258	0
0.0146273	0	0.0146273	0	0.0146273	0	0.0146273	0	0.0146273	0	0.0146273	0	0.0146273	0
0.015194	0	0.015194	0	0.015194	0	0.015194	0	0.015194	0	0.015194	0	0.015194	0
0.0152963	0	0.0152963	0	0.0152963	0	0.0152963	0	0.0152963	0	0.0152963	0	0.0152963	0
0.0153146	0	0.0153146	0	0.0153146	0	0.0153146	0	0.0153146	0	0.0153146	0	0.0153146	0
0.0154267	0	0.0154267	0	0.0154267	0	0.0154267	0	0.0154267	0	0.0154267	0	0.0154267	0
0.0160523	0	0.0160523	0	0.0160523	0	0.0160523	0	0.0160523	0	0.0160523	0	0.0160523	0
0.0161653	0	0.0161653	0	0.0161653	0	0.0161653	0	0.0161653	0	0.0161653	0	0.0161653	0
0.0161855	0	0.0161855	0	0.0161855	0	0.0161855	0	0.0161855	0	0.0161855	0	0.0161855	0
0.0163092	0	0.0163092	0	0.0163092	0	0.0163092	0	0.0163092	0	0.0163092	0	0.0163092	0
0.017	0	0.017	0	0.017	0	0.017	0	0.017	0	0.017	0	0.017	0

## Sheet: Fig.6
	T220		T260		T300		T340		T380		T420		T460		T220		T260		T300		T340		T380		T420		T460
-0.017	7025.25	-0.017	7440.23	-0.017	7923.07	-0.017	8452.6	-0.017	9019.08	-0.017	9615.45	-0.017	10237.6	-0.017	49.0792	-0.017	49.0776	-0.017	49.0758	-0.017	49.0739	-0.017	49.0719	-0.017	49.0699	-0.017	49.0679
-0.0168871	7029.67	-0.0168871	7444.92	-0.0168871	7928.08	-0.0168871	8457.96	-0.0168871	9024.8	-0.0168871	9621.56	-0.0168871	10244.1	-0.0168871	49.0791	-0.0168871	49.0776	-0.0168871	49.0758	-0.0168871	49.0739	-0.0168871	49.0719	-0.0168871	49.0698	-0.0168871	49.0678
-0.0168668	7030.46	-0.0168668	7445.76	-0.0168668	7928.98	-0.0168668	8458.92	-0.0168668	9025.83	-0.0168668	9622.65	-0.0168668	10245.3	-0.0168668	49.0791	-0.0168668	49.0775	-0.0168668	49.0758	-0.0168668	49.0738	-0.0168668	49.0718	-0.0168668	49.0698	-0.0168668	49.0678
-0.0167431	7031.89	-0.0167431	7447.3	-0.0167431	7930.64	-0.0167431	8460.72	-0.0167431	9027.75	-0.0167431	9624.7	-0.0167431	10247.5	-0.0167431	49.0785	-0.0167431	49.0769	-0.0167431	49.0751	-0.0167431	49.0731	-0.0167431	49.0711	-0.0167431	49.069	-0.0167431	49.067
-0.0160523	7059.9	-0.0160523	7477.08	-0.0160523	7962.46	-0.0160523	8494.73	-0.0160523	9064.06	-0.0160523	9663.42	-0.0160523	10288.7	-0.0160523	49.0785	-0.0160523	49.0769	-0.0160523	49.0751	-0.0160523	49.0731	-0.0160523	49.0711	-0.0160523	49.069	-0.0160523	49.0669
-0.01595	7075.96	-0.01595	7494.13	-0.01595	7980.63	-0.01595	8514.12	-0.01595	9084.74	-0.01595	9685.44	-0.01595	10312.2	-0.01595	49.0788	-0.01595	49.0772	-0.01595	49.0754	-0.01595	49.0734	-0.01595	49.0714	-0.01595	49.0693	-0.01595	49.0672
-0.0159317	7078.84	-0.0159317	7497.18	-0.0159317	7983.88	-0.0159317	8517.59	-0.0159317	9088.44	-0.0159317	9689.38	-0.0159317	10316.4	-0.0159317	49.0789	-0.0159317	49.0773	-0.0159317	49.0754	-0.0159317	49.0735	-0.0159317	49.0714	-0.0159317	49.0693	-0.0159317	49.0672
-0.0158196	7089.5	-0.0158196	7508.52	-0.0158196	7995.98	-0.0158196	8530.51	-0.0158196	9102.19	-0.0158196	9704.01	-0.0158196	10332	-0.0158196	49.0781	-0.0158196	49.0764	-0.0158196	49.0745	-0.0158196	49.0725	-0.0158196	49.0705	-0.0158196	49.0683	-0.0158196	49.0662
-0.015194	7191.75	-0.015194	7617.02	-0.015194	8111.64	-0.015194	8653.91	-0.015194	9233.7	-0.015194	9843.98	-0.015194	10481	-0.015194	49.0802	-0.015194	49.0786	-0.015194	49.0767	-0.015194	49.0747	-0.015194	49.0726	-0.015194	49.0705	-0.015194	49.0683
-0.0151013	7226.57	-0.0151013	7653.62	-0.0151013	8150.29	-0.0151013	8694.76	-0.0151013	9276.86	-0.0151013	9889.56	-0.0151013	10529.1	-0.0151013	49.0818	-0.0151013	49.0802	-0.0151013	49.0783	-0.0151013	49.0762	-0.0151013	49.0741	-0.0151013	49.0719	-0.0151013	49.0697
-0.0150847	7232.81	-0.0150847	7660.17	-0.0150847	8157.21	-0.0150847	8702.08	-0.0150847	9284.6	-0.0150847	9897.72	-0.0150847	10537.7	-0.0150847	49.0821	-0.0150847	49.0804	-0.0150847	49.0785	-0.0150847	49.0765	-0.0150847	49.0744	-0.0150847	49.0722	-0.0150847	49.07
-0.0149832	7258.99	-0.0149832	7687.6	-0.0149832	8186.03	-0.0149832	8732.37	-0.0149832	9316.39	-0.0149832	9931.05	-0.0149832	10572.7	-0.0149832	49.0823	-0.0149832	49.0806	-0.0149832	49.0786	-0.0149832	49.0765	-0.0149832	49.0743	-0.0149832	49.0721	-0.0149832	49.0698
-0.0144165	7472.02	-0.0144165	7911.59	-0.0144165	8422.53	-0.0144165	8982.3	-0.0144165	9580.28	-0.0144165	10209.5	-0.0144165	10866.5	-0.0144165	49.0909	-0.0144165	49.0891	-0.0144165	49.087	-0.0144165	49.0847	-0.0144165	49.0823	-0.0144165	49.0798	-0.0144165	49.0773
-0.0143326	7574.93	-0.0143326	8016.58	-0.0143326	8529.88	-0.0143326	9092.02	-0.0143326	9692.38	-0.0143326	10324	-0.0143326	10983.6	-0.0143326	49.0999	-0.0143326	49.0981	-0.0143326	49.096	-0.0143326	49.0936	-0.0143326	49.0911	-0.0143326	49.0885	-0.0143326	49.0858
-0.0143176	7593.37	-0.0143176	8035.38	-0.0143176	8549.11	-0.0143176	9111.67	-0.0143176	9712.46	-0.0143176	10344.5	-0.0143176	11004.6	-0.0143176	49.1016	-0.0143176	49.0997	-0.0143176	49.0976	-0.0143176	49.0952	-0.0143176	49.0927	-0.0143176	49.09	-0.0143176	49.0873
-0.0142256	7687.95	-0.0142256	8131.21	-0.0142256	8646.19	-0.0142256	9209.87	-0.0142256	9811.58	-0.0142256	10444.4	-0.0142256	11105.4	-0.0142256	49.1082	-0.0142256	49.1062	-0.0142256	49.1039	-0.0142256	49.1014	-0.0142256	49.0986	-0.0142256	49.0957	-0.0142256	49.0927
-0.0137124	8290.42	-0.0137124	8745.63	-0.0137124	9273.59	-0.0137124	9850.13	-0.0137124	10464.3	-0.0137124	11109.4	-0.0137124	11783.4	-0.0137124	49.1592	-0.0137124	49.1569	-0.0137124	49.1539	-0.0137124	49.1504	-0.0137124	49.1465	-0.0137124	49.1424	-0.0137124	49.1381
-0.0136364	8859.66	-0.0136364	9309.87	-0.0136364	9831.48	-0.0136364	10399.2	-0.0136364	11002.9	-0.0136364	11636.4	-0.0136364	12297.7	-0.0136364	49.2011	-0.0136364	49.1987	-0.0136364	49.1954	-0.0136364	49.1915	-0.0136364	49.1871	-0.0136364	49.1824	-0.0136364	49.1774
-0.0136228	8961.63	-0.0136228	9410.95	-0.0136228	9931.42	-0.0136228	10497.6	-0.0136228	11099.4	-0.0136228	11730.8	-0.0136228	12389.8	-0.0136228	49.2087	-0.0136228	49.2061	-0.0136228	49.2028	-0.0136228	49.1988	-0.0136228	49.1944	-0.0136228	49.1896	-0.0136228	49.1845
-0.0135395	9519.39	-0.0135395	9962.94	-0.0135395	10475.1	-0.0135395	11030.2	-0.0135395	11618.4	-0.0135395	12234.4	-0.0135395	12876.9	-0.0135395	49.2457	-0.0135395	49.243	-0.0135395	49.2393	-0.0135395	49.2349	-0.0135395	49.2298	-0.0135395	49.2242	-0.0135395	49.2182
-0.0130746	12798.4	-0.0130746	13209.1	-0.0130746	13674.6	-0.0130746	14167.9	-0.0130746	14681.1	-0.0130746	15212.3	-0.0130746	15764.7	-0.0130746	49.4689	-0.0130746	49.4655	-0.0130746	49.4607	-0.0130746	49.4541	-0.0130746	49.4461	-0.0130746	49.437	-0.0130746	49.4268
-0.0130058	16099.9	-0.0130058	16485.7	-0.0130058	16914.9	-0.0130058	17352.7	-0.0130058	17795.1	-0.0130058	18242.9	-0.0130058	18699.2	-0.0130058	49.6647	-0.0130058	49.6598	-0.0130058	49.653	-0.0130058	49.6436	-0.0130058	49.632	-0.0130058	49.6187	-0.0130058	49.6038
-0.0129935	16691.3	-0.0129935	17072.6	-0.0129935	17495.4	-0.0129935	17923.1	-0.0129935	18352.9	-0.0129935	18785.8	-0.0129935	19224.9	-0.0129935	49.6998	-0.0129935	49.6946	-0.0129935	49.6875	-0.0129935	49.6776	-0.0129935	49.6653	-0.0129935	49.6513	-0.0129935	49.6355
-0.012918	19889.2	-0.012918	20236.3	-0.012918	20606	-0.012918	20959.9	-0.012918	21296.3	-0.012918	21620.1	-0.012918	21938	-0.012918	49.8711	-0.012918	49.8646	-0.012918	49.8552	-0.012918	49.842	-0.012918	49.8256	-0.012918	49.8066	-0.012918	49.7853
-0.012497	39400.9	-0.012497	39561.8	-0.012497	39634.9	-0.012497	39572.5	-0.012497	39377.9	-0.012497	39076	-0.012497	38694.8	-0.012497	50.9179	-0.012497	50.9039	-0.012497	50.8827	-0.012497	50.8519	-0.012497	50.8129	-0.012497	50.7667	-0.012497	50.7145
-0.0124859	41758	-0.0124859	41907.9	-0.0124859	41961.9	-0.0124859	41866	-0.0124859	41626.3	-0.0124859	41269.7	-0.0124859	40823.6	-0.0124859	50.9746	-0.0124859	50.9601	-0.0124859	50.9383	-0.0124859	50.9067	-0.0124859	50.8667	-0.0124859	50.8194	-0.0124859	50.7659
-0.0124235	54916.7	-0.0124235	55005.2	-0.0124235	54952.7	-0.0124235	54669.6	-0.0124235	54178	-0.0124235	53515.6	-0.0124235	52707.4	-0.0124235	51.2907	-0.0124235	51.2738	-0.0124235	51.2486	-0.0124235	51.2126	-0.0124235	51.1671	-0.0124235	51.1134	-0.0124235	51.0527
-0.0123552	67810.8	-0.0123552	67767.9	-0.0123552	67501.5	-0.0123552	66915.1	-0.0123552	66035.4	-0.0123552	64916	-0.0123552	63598.2	-0.0123552	51.5682	-0.0123552	51.5479	-0.0123552	51.5185	-0.0123552	51.4771	-0.0123552	51.4251	-0.0123552	51.364	-0.0123552	51.2952
-0.0119738	148148	-0.0119738	147518	-0.0119738	146192	-0.0119738	144042	-0.0119738	141099	-0.0119738	137506	-0.0119738	133393	-0.0119738	53.2374	-0.0119738	53.1971	-0.0119738	53.1431	-0.0119738	53.0708	-0.0119738	52.9827	-0.0119738	52.8803	-0.0119738	52.7662
-0.0119637	150883	-0.0119637	150242	-0.0119637	148896	-0.0119637	146712	-0.0119637	143725	-0.0119637	140077	-0.0119637	135899	-0.0119637	53.2482	-0.0119637	53.2075	-0.0119637	53.1532	-0.0119637	53.0808	-0.0119637	52.9929	-0.0119637	52.8908	-0.0119637	52.7773
-0.0119073	166151	-0.0119073	165447	-0.0119073	163991	-0.0119073	161621	-0.0119073	158382	-0.0119073	154429	-0.0119073	149888	-0.0119073	53.3087	-0.0119073	53.2657	-0.0119073	53.2097	-0.0119073	53.1371	-0.0119073	53.05	-0.0119073	52.9496	-0.0119073	52.839
-0.0118454	179808	-0.0118454	178947	-0.0118454	177253	-0.0118454	174554	-0.0118454	170901	-0.0118454	166462	-0.0118454	161384	-0.0118454	53.2903	-0.0118454	53.2487	-0.0118454	53.1957	-0.0118454	53.1276	-0.0118454	53.0466	-0.0118454	52.9533	-0.0118454	52.8503
-0.0115	270920	-0.0115	269493	-0.0115	266777	-0.0115	262562	-0.0115	256899	-0.0115	250037	-0.0115	242212	-0.0115	53.0399	-0.0115	52.9954	-0.0115	52.95	-0.0115	52.8991	-0.0115	52.8465	-0.0115	52.789	-0.0115	52.728
-0.0114404	276614	-0.0114404	275177	-0.0114404	272453	-0.0114404	268239	-0.0114404	262582	-0.0114404	255723	-0.0114404	247900	-0.0114404	53.2348	-0.0114404	53.1865	-0.0114404	53.1375	-0.0114404	53.0844	-0.0114404	53.0307	-0.0114404	52.9726	-0.0114404	52.9121
-0.0114297	277634	-0.0114297	276195	-0.0114297	273470	-0.0114297	269256	-0.0114297	263600	-0.0114297	256742	-0.0114297	248918	-0.0114297	53.2697	-0.0114297	53.2207	-0.0114297	53.1711	-0.0114297	53.1176	-0.0114297	53.0637	-0.0114297	53.0055	-0.0114297	52.9451
-0.0113644	279925	-0.0113644	278438	-0.0113644	275657	-0.0113644	271379	-0.0113644	265650	-0.0113644	258710	-0.0113644	250797	-0.0113644	53.3419	-0.0113644	53.2951	-0.0113644	53.249	-0.0113644	53.2001	-0.0113644	53.152	-0.0113644	53.1001	-0.0113644	53.0463
-0.011	307480	-0.011	306163	-0.011	303560	-0.011	299467	-0.011	293911	-0.011	287113	-0.011	279311	-0.011	53.6243	-0.011	53.5748	-0.011	53.5352	-0.011	53.5002	-0.011	53.476	-0.011	53.4539	-0.011	53.4342
-0.0109893	308117	-0.0109893	306804	-0.0109893	304206	-0.0109893	300126	-0.0109893	294586	-0.0109893	287807	-0.0109893	280025	-0.0109893	55.5105	-0.0109893	55.3156	-0.0109893	55.1629	-0.0109893	55.0676	-0.0109893	55.0256	-0.0109893	55.0051	-0.0109893	55.0262
-0.0109297	311674	-0.0109297	310378	-0.0109297	307812	-0.0109297	303800	-0.0109297	298355	-0.0109297	291679	-0.0109297	284012	-0.0109297	66.0401	-0.0109297	65.0336	-0.0109297	64.2496	-0.0109297	63.8177	-0.0109297	63.6763	-0.0109297	63.665	-0.0109297	63.9134
-0.0108644	309626	-0.0108644	308296	-0.0108644	305715	-0.0108644	301705	-0.0108644	296286	-0.0108644	289643	-0.0108644	282016	-0.0108644	77.5557	-0.0108644	75.6655	-0.0108644	74.1948	-0.0108644	73.3986	-0.0108644	73.1517	-0.0108644	73.1536	-0.0108644	73.6535
-0.0105	319981	-0.0105	319139	-0.0105	317217	-0.0105	314042	-0.0105	309622	-0.0105	304052	-0.0105	297536	-0.0105	141.884	-0.0105	135.046	-0.0105	129.73	-0.0105	126.89	-0.0105	126.049	-0.0105	126.119	-0.0105	128.021
-0.0104404	318360	-0.0104404	317646	-0.0104404	315888	-0.0104404	312969	-0.0104404	308870	-0.0104404	303643	-0.0104404	297518	-0.0104404	172.548	-0.0104404	163.343	-0.0104404	156.373	-0.0104404	152.571	-0.0104404	151.462	-0.0104404	151.64	-0.0104404	154.104
-0.0104297	318070	-0.0104297	317379	-0.0104297	315650	-0.0104297	312776	-0.0104297	308735	-0.0104297	303570	-0.0104297	297514	-0.0104297	178.041	-0.0104297	168.412	-0.0104297	161.146	-0.0104297	157.171	-0.0104297	156.014	-0.0104297	156.212	-0.0104297	158.777
-0.0103645	306402	-0.0103645	305724	-0.0103645	304102	-0.0103645	301441	-0.0103645	297754	-0.0103645	292998	-0.0103645	287404	-0.0103645	211.928	-0.0103645	199.697	-0.0103645	190.608	-0.0103645	185.568	-0.0103645	184.108	-0.0103645	184.413	-0.0103645	187.586
-0.01	283055	-0.01	283510	-0.01	283526	-0.01	283037	-0.01	282071	-0.01	280284	-0.01	277867	-0.01	401.076	-0.01	374.344	-0.01	355.101	-0.01	344.135	-0.01	340.995	-0.01	341.907	-0.01	348.475
-0.00994041	282755	-0.00994041	283138	-0.00994041	283124	-0.00994041	282671	-0.00994041	281763	-0.00994041	280073	-0.00994041	277801	-0.00994041	405.351	-0.00994041	378.308	-0.00994041	359.724	-0.00994041	348.659	-0.00994041	345.507	-0.00994041	346.696	-0.00994041	352.702
-0.00992973	282701	-0.00992973	283071	-0.00992973	283052	-0.00992973	282605	-0.00992973	281707	-0.00992973	280035	-0.00992973	277790	-0.00992973	406.117	-0.00992973	379.018	-0.00992973	360.552	-0.00992973	349.469	-0.00992973	346.315	-0.00992973	347.554	-0.00992973	353.459
-0.00986445	271842	-0.00986445	271703	-0.00986445	271344	-0.00986445	270794	-0.00986445	269991	-0.00986445	268473	-0.00986445	266516	-0.00986445	410.884	-0.00986445	383.438	-0.00986445	365.688	-0.00986445	354.491	-0.00986445	351.32	-0.00986445	352.858	-0.00986445	358.145
-0.0095	260096	-0.0095	260060	-0.0095	260264	-0.0095	260717	-0.0095	261100	-0.0095	260956	-0.0095	260652	-0.0095	437.469	-0.0095	408.101	-0.0095	394.362	-0.0095	382.54	-0.0095	379.279	-0.0095	382.494	-0.0095	384.328
-0.00944041	261258	-0.00944041	261191	-0.00944041	261374	-0.00944041	261788	-0.00944041	262127	-0.00944041	261986	-0.00944041	261683	-0.00944041	431.684	-0.00944041	402.596	-0.00944041	390.356	-0.00944041	378.573	-0.00944041	375.183	-0.00944041	378.535	-0.00944041	379.059
-0.00942973	261466	-0.00942973	261393	-0.00942973	261573	-0.00942973	261980	-0.00942973	262311	-0.00942973	262170	-0.00942973	261868	-0.00942973	430.648	-0.00942973	401.61	-0.00942973	389.638	-0.00942973	377.862	-0.00942973	374.45	-0.00942973	377.826	-0.00942973	378.115
-0.00936445	259686	-0.00936445	259266	-0.00936445	259085	-0.00936445	259084	-0.00936445	258970	-0.00936445	258496	-0.00936445	257895	-0.00936445	424.311	-0.00936445	395.58	-0.00936445	385.251	-0.00936445	373.517	-0.00936445	369.964	-0.00936445	373.491	-0.00936445	372.345
-0.009	265081	-0.009	264626	-0.009	264410	-0.009	264287	-0.009	264008	-0.009	263702	-0.009	263218	-0.009	388.929	-0.009	361.915	-0.009	360.751	-0.009	349.252	-0.009	344.916	-0.009	349.28	-0.009	340.121
-0.00894041	265255	-0.00894041	264838	-0.00894041	264655	-0.00894041	264550	-0.00894041	264326	-0.00894041	264079	-0.00894041	263649	-0.00894041	380.233	-0.00894041	353.608	-0.00894041	353.117	-0.00894041	341.626	-0.00894041	337.027	-0.00894041	341.177	-0.00894041	331.354
-0.00892973	265286	-0.00892973	264876	-0.00892973	264699	-0.00892973	264598	-0.00892973	264383	-0.00892973	264147	-0.00892973	263727	-0.00892973	378.675	-0.00892973	352.12	-0.00892973	351.75	-0.00892973	340.26	-0.00892973	335.613	-0.00892973	339.725	-0.00892973	329.784
-0.00886445	266115	-0.00886445	266099	-0.00886445	266416	-0.00886445	266913	-0.00886445	267464	-0.00886445	268101	-0.00886445	268591	-0.00886445	369.149	-0.00886445	343.022	-0.00886445	343.388	-0.00886445	331.908	-0.00886445	326.972	-0.00886445	330.85	-0.00886445	320.181
-0.0085	267659	-0.0085	268000	-0.0085	268570	-0.0085	269266	-0.0085	270224	-0.0085	271281	-0.0085	272133	-0.0085	315.963	-0.0085	292.22	-0.0085	296.699	-0.0085	285.268	-0.0085	278.722	-0.0085	281.294	-0.0085	266.564
-0.00844041	267805	-0.00844041	268398	-0.00844041	269189	-0.00844041	270210	-0.00844041	271468	-0.00844041	272835	-0.00844041	274049	-0.00844041	304.993	-0.00844041	281.945	-0.00844041	286.139	-0.00844041	274.878	-0.00844041	268.249	-0.00844041	270.43	-0.00844041	256.029
-0.00842974	267832	-0.00842974	268470	-0.00842974	269300	-0.00842974	270379	-0.00842974	271690	-0.00842974	273113	-0.00842974	274392	-0.00842974	303.028	-0.00842974	280.105	-0.00842974	284.247	-0.00842974	273.017	-0.00842974	266.372	-0.00842974	268.484	-0.00842974	254.142
-0.00836445	275702	-0.00836445	277436	-0.00836445	279245	-0.00836445	281424	-0.00836445	283514	-0.00836445	285635	-0.00836445	287536	-0.00836445	291.009	-0.00836445	268.847	-0.00836445	272.678	-0.00836445	261.634	-0.00836445	254.898	-0.00836445	256.581	-0.00836445	242.6
-0.008	285033	-0.008	288330	-0.008	291519	-0.008	295750	-0.008	299640	-0.008	303622	-0.008	307621	-0.008	223.918	-0.008	206.01	-0.008	208.098	-0.008	198.092	-0.008	190.846	-0.008	190.139	-0.008	178.173
-0.00794041	284863	-0.00794041	288522	-0.00794041	292128	-0.00794041	296857	-0.00794041	301238	-0.00794041	305718	-0.00794041	310252	-0.00794041	215.68	-0.00794041	198.418	-0.00794041	200.104	-0.00794041	190.344	-0.00794041	183.195	-0.00794041	182.278	-0.00794041	170.84
-0.00792973	284833	-0.00792973	288556	-0.00792973	292237	-0.00792973	297055	-0.00792973	301524	-0.00792973	306093	-0.00792973	310723	-0.00792973	214.204	-0.00792973	197.058	-0.00792973	198.672	-0.00792973	188.956	-0.00792973	181.824	-0.00792973	180.87	-0.00792973	169.526
-0.00786445	291787	-0.00786445	296319	-0.00786445	300792	-0.00786445	306312	-0.00786445	311473	-0.00786445	316585	-0.00786445	321784	-0.00786445	205.177	-0.00786445	188.739	-0.00786445	189.913	-0.00786445	180.466	-0.00786445	173.44	-0.00786445	172.256	-0.00786445	161.489
-0.0075	300384	-0.0075	307803	-0.0075	315255	-0.0075	324028	-0.0075	332405	-0.0075	340445	-0.0075	348777	-0.0075	154.794	-0.0075	142.308	-0.0075	141.026	-0.0075	133.078	-0.0075	126.644	-0.0075	124.177	-0.0075	116.637
-0.00744041	297874	-0.00744041	305249	-0.00744041	312802	-0.00744041	321601	-0.00744041	330157	-0.00744041	338359	-0.00744041	346877	-0.00744041	150.045	-0.00744041	138.049	-0.00744041	136.597	-0.00744041	128.894	-0.00744041	122.609	-0.00744041	120.117	-0.00744041	112.902
-0.00742973	297424	-0.00742973	304792	-0.00742973	312363	-0.00742973	321166	-0.00742973	329754	-0.00742973	337985	-0.00742973	346537	-0.00742973	149.194	-0.00742973	137.287	-0.00742973	135.803	-0.00742973	128.145	-0.00742973	121.887	-0.00742973	119.39	-0.00742973	112.233
-0.00736445	294018	-0.00736445	302022	-0.00736445	310371	-0.00736445	319545	-0.00736445	328677	-0.00736445	337324	-0.00736445	346266	-0.00736445	143.989	-0.00736445	132.62	-0.00736445	130.95	-0.00736445	123.56	-0.00736445	117.466	-0.00736445	114.941	-0.00736445	108.14
-0.007	268182	-0.007	278396	-0.007	289615	-0.007	300445	-0.007	312014	-0.007	322647	-0.007	333637	-0.007	114.94	-0.007	106.575	-0.007	103.861	-0.007	97.9726	-0.007	92.7911	-0.007	90.1094	-0.007	85.2976
-0.00694041	265396	-0.00694041	275276	-0.00694041	286184	-0.00694041	296742	-0.00694041	308076	-0.00694041	318541	-0.00694041	329373	-0.00694041	112.613	-0.00694041	104.549	-0.00694041	101.825	-0.00694041	96.1176	-0.00694041	91.0596	-0.00694041	88.415	-0.00694041	83.7525
-0.00692973	264897	-0.00692973	274717	-0.00692973	285569	-0.00692973	296079	-0.00692973	307371	-0.00692973	317805	-0.00692973	328609	-0.00692973	112.196	-0.00692973	104.186	-0.00692973	101.46	-0.00692973	95.7853	-0.00692973	90.7494	-0.00692973	88.1115	-0.00692973	83.4758
-0.00686445	257923	-0.00686445	268119	-0.00686445	279214	-0.00686445	289921	-0.00686445	301320	-0.00686445	311948	-0.00686445	322854	-0.00686445	109.646	-0.00686445	101.967	-0.00686445	99.2294	-0.00686445	93.7524	-0.00686445	88.8518	-0.00686445	86.2546	-0.00686445	81.7825
-0.0065	221135	-0.0065	231537	-0.0065	242719	-0.0065	253547	-0.0065	264998	-0.0065	276066	-0.0065	287208	-0.0065	95.4148	-0.0065	89.5784	-0.0065	86.7785	-0.0065	82.4077	-0.0065	78.2621	-0.0065	75.8921	-0.0065	72.3333
-0.00648933	220693	-0.00648933	231018	-0.00648933	242119	-0.00648933	252872	-0.00648933	264246	-0.00648933	275246	-0.00648933	286324	-0.00648933	95.2349	-0.00648933	89.4266	-0.00648933	86.6391	-0.00648933	82.2877	-0.00648933	78.1583	-0.00648933	75.797	-0.00648933	72.2491
-0.00642973	218225	-0.00642973	228120	-0.00642973	238770	-0.00642973	249106	-0.00642973	260049	-0.00642973	270669	-0.00642973	281392	-0.00642973	94.2305	-0.00642973	88.5794	-0.00642973	85.8614	-0.00642973	81.6178	-0.00642973	77.5786	-0.00642973	75.2663	-0.00642973	71.7789
-0.00636445	212876	-0.00636445	221822	-0.00636445	231799	-0.00636445	241775	-0.00636445	252370	-0.00636445	262747	-0.00636445	273256	-0.00636445	93.1299	-0.00636445	87.6509	-0.00636445	85.009	-0.00636445	80.8837	-0.00636445	76.9433	-0.00636445	74.6846	-0.00636445	71.2635
-0.006	183162	-0.006	188872	-0.006	195882	-0.006	203708	-0.006	212111	-0.006	220768	-0.006	229762	-0.006	86.9873	-0.006	82.4693	-0.006	80.2523	-0.006	76.787	-0.006	73.398	-0.006	71.4386	-0.006	68.3879
-0.00594041	181168	-0.00594041	186595	-0.00594041	193276	-0.00594041	200737	-0.00594041	208753	-0.00594041	217021	-0.00594041	225618	-0.00594041	86.4426	-0.00594041	82.0273	-0.00594041	79.896	-0.00594041	76.5072	-0.00594041	73.1849	-0.00594041	71.2846	-0.00594041	68.2671
-0.00592973	180811	-0.00592973	186187	-0.00592973	192810	-0.00592973	200205	-0.00592973	208151	-0.00592973	216350	-0.00592973	224876	-0.00592973	86.345	-0.00592973	81.9481	-0.00592973	79.8322	-0.00592973	76.457	-0.00592973	73.1468	-0.00592973	71.257	-0.00592973	68.2455
-0.00586445	183709	-0.00586445	187006	-0.00586445	191539	-0.00586445	197129	-0.00586445	203590	-0.00586445	210593	-0.00586445	218144	-0.00586445	85.7483	-0.00586445	81.4639	-0.00586445	79.4418	-0.00586445	76.1505	-0.00586445	72.9133	-0.00586445	71.0883	-0.00586445	68.1132
-0.0055	171612	-0.0055	170170	-0.0055	170252	-0.0055	171757	-0.0055	174425	-0.0055	178008	-0.0055	182435	-0.0055	82.4173	-0.0055	78.7605	-0.0055	77.2626	-0.0055	74.4391	-0.0055	71.6101	-0.0055	70.1466	-0.0055	67.3747
-0.00544041	170371	-0.00544041	168871	-0.00544041	168864	-0.00544041	170221	-0.00544041	172688	-0.00544041	176035	-0.00544041	180220	-0.00544041	81.7983	-0.00544041	78.225	-0.00544041	76.8159	-0.00544041	74.0796	-0.00544041	71.3206	-0.00544041	69.9197	-0.00544041	67.1965
-0.00542973	170149	-0.00542973	168638	-0.00542973	168615	-0.00542973	169945	-0.00542973	172377	-0.00542973	175682	-0.00542973	179823	-0.00542973	81.6874	-0.00542973	78.1291	-0.00542973	76.7358	-0.00542973	74.0152	-0.00542973	71.2688	-0.00542973	69.8791	-0.00542973	67.1646
-0.00536445	176606	-0.00536445	174776	-0.00536445	174274	-0.00536445	174882	-0.00536445	176290	-0.00536445	178402	-0.00536445	181296	-0.00536445	81.0093	-0.00536445	77.5426	-0.00536445	76.2465	-0.00536445	73.6214	-0.00536445	70.9518	-0.00536445	69.6307	-0.00536445	66.9694
-0.005	183033	-0.005	178086	-0.005	174509	-0.005	171789	-0.005	169730	-0.005	168458	-0.005	168185	-0.005	77.2236	-0.005	74.2679	-0.005	73.514	-0.005	71.4224	-0.005	69.1815	-0.005	68.2434	-0.005	65.8794
-0.00494041	182607	-0.00494041	177796	-0.00494041	174320	-0.00494041	171641	-0.00494041	169589	-0.00494041	168293	-0.00494041	167974	-0.00494041	76.4349	-0.00494041	73.5524	-0.00494041	72.8541	-0.00494041	70.8687	-0.00494041	68.7025	-0.00494041	67.8176	-0.00494041	65.54
-0.00492973	182531	-0.00492973	177744	-0.00492973	174286	-0.00492973	171615	-0.00492973	169563	-0.00492973	168264	-0.00492973	167937	-0.00492973	76.2937	-0.00492973	73.4242	-0.00492973	72.7359	-0.00492973	70.7696	-0.00492973	68.6167	-0.00492973	67.7413	-0.00492973	65.4792
-0.00486445	188519	-0.00486445	183956	-0.00486445	180708	-0.00486445	178140	-0.00486445	176113	-0.00486445	174756	-0.00486445	174331	-0.00486445	75.4297	-0.00486445	72.6404	-0.00486445	72.0131	-0.00486445	70.163	-0.00486445	68.092	-0.00486445	67.2749	-0.00486445	65.1075
-0.0045	204689	-0.0045	199593	-0.0045	195683	-0.0045	192066	-0.0045	188725	-0.0045	185913	-0.0045	183938	-0.0045	70.6066	-0.0045	68.2646	-0.0045	67.9776	-0.0045	66.7769	-0.0045	65.1626	-0.0045	64.6707	-0.0045	63.0318
-0.00444041	204757	-0.00444041	199878	-0.00444041	196168	-0.00444041	192670	-0.00444041	189462	-0.00444041	186765	-0.00444041	184853	-0.00444041	70.0012	-0.00444041	67.7722	-0.00444041	67.4954	-0.00444041	66.3686	-0.00444041	64.8097	-0.00444041	64.3639	-0.00444041	62.8218
-0.00442973	204770	-0.00442973	199929	-0.00442973	196255	-0.00442973	192778	-0.00442973	189594	-0.00442973	186918	-0.00442973	185017	-0.00442973	69.8927	-0.00442973	67.6839	-0.00442973	67.409	-0.00442973	66.2955	-0.00442973	64.7465	-0.00442973	64.3089	-0.00442973	62.7842
-0.00436445	209539	-0.00436445	205009	-0.00436445	201612	-0.00436445	198296	-0.00436445	195339	-0.00436445	192856	-0.00436445	191068	-0.00436445	69.229	-0.00436445	67.1441	-0.00436445	66.8804	-0.00436445	65.8479	-0.00436445	64.3595	-0.00436445	63.9726	-0.00436445	62.5539
-0.004	226671	-0.004	222972	-0.004	220173	-0.004	216902	-0.004	214269	-0.004	211927	-0.004	209897	-0.004	65.5261	-0.004	64.1326	-0.004	63.9311	-0.004	63.3509	-0.004	62.2009	-0.004	62.0964	-0.004	61.2695
-0.00394041	226224	-0.00394041	222693	-0.00394041	220085	-0.00394041	216962	-0.00394041	214506	-0.00394041	212306	-0.00394041	210414	-0.00394041	65.4576	-0.00394041	64.1364	-0.00394041	63.9141	-0.00394041	63.3386	-0.00394041	62.2288	-0.00394041	62.1331	-0.00394041	61.3588
-0.00392973	226144	-0.00392973	222644	-0.00392973	220069	-0.00392973	216973	-0.00392973	214549	-0.00392973	212374	-0.00392973	210507	-0.00392973	65.4453	-0.00392973	64.1371	-0.00392973	63.9111	-0.00392973	63.3364	-0.00392973	62.2338	-0.00392973	62.1397	-0.00392973	61.3749
-0.00386445	228740	-0.00386445	225429	-0.00386445	223085	-0.00386445	220158	-0.00386445	217952	-0.00386445	215957	-0.00386445	214273	-0.00386445	65.3704	-0.00386445	64.1414	-0.00386445	63.8926	-0.00386445	63.3232	-0.00386445	62.2646	-0.00386445	62.1801	-0.00386445	61.4729
-0.0035	238133	-0.0035	235556	-0.0035	234087	-0.0035	231782	-0.0035	230354	-0.0035	228916	-0.0035	227842	-0.0035	64.9515	-0.0035	64.1648	-0.0035	63.7886	-0.0035	63.248	-0.0035	62.4356	-0.0035	62.4046	-0.0035	62.0194
-0.00344041	237409	-0.00344041	235082	-0.00344041	233765	-0.00344041	231695	-0.00344041	230470	-0.00344041	229255	-0.00344041	228391	-0.00344041	65.0861	-0.00344041	64.3569	-0.00344041	63.9608	-0.00344041	63.3997	-0.00344041	62.611	-0.00344041	62.5662	-0.00344041	62.2251
-0.00342973	237279	-0.00342973	234997	-0.00342973	233707	-0.00342973	231680	-0.00342973	230491	-0.00342973	229316	-0.00342973	228490	-0.00342973	65.1102	-0.00342973	64.3914	-0.00342973	63.9916	-0.00342973	63.4268	-0.00342973	62.6424	-0.00342973	62.5952	-0.00342973	62.262
-0.00336445	238577	-0.00336445	236606	-0.00336445	235487	-0.00336445	233743	-0.00336445	232805	-0.00336445	231917	-0.00336445	231372	-0.00336445	65.257	-0.00336445	64.6011	-0.00336445	64.1794	-0.00336445	63.5922	-0.00336445	62.8339	-0.00336445	62.7715	-0.00336445	62.4866
-0.003	242823	-0.003	242407	-0.003	242075	-0.003	241663	-0.003	241852	-0.003	242261	-0.003	242953	-0.003	66.0802	-0.003	65.7761	-0.003	65.2321	-0.003	64.5197	-0.003	63.9068	-0.003	63.7602	-0.003	63.7446
-0.00298933	242659	-0.00298933	242281	-0.00298933	241969	-0.00298933	241591	-0.00298933	241808	-0.00298933	242248	-0.00298933	242965	-0.00298933	66.3383	-0.00298933	66.0508	-0.00298933	65.5019	-0.00298933	64.792	-0.00298933	64.1787	-0.00298933	64.0277	-0.00298933	64.0173
-0.00292973	241742	-0.00292973	241574	-0.00292973	241378	-0.00292973	241191	-0.00292973	241562	-0.00292973	242176	-0.00292973	243030	-0.00292973	67.7789	-0.00292973	67.5843	-0.00292973	67.0084	-0.00292973	66.3126	-0.00292973	65.6964	-0.00292973	65.5212	-0.00292973	65.5397
-0.00286445	242114	-0.00286445	242242	-0.00286445	242196	-0.00286445	242263	-0.00286445	242850	-0.00286445	243712	-0.00286445	244761	-0.00286445	69.3572	-0.00286445	69.2642	-0.00286445	68.6587	-0.00286445	67.9783	-0.00286445	67.359	-0.00286445	67.1574	-0.00286445	67.2074
-0.0025	242391	-0.0025	243956	-0.0025	244602	-0.0025	245843	-0.0025	247406	-0.0025	249372	-0.0025	251280	-0.0025	78.168	-0.0025	78.6426	-0.0025	77.8718	-0.0025	77.2775	-0.0025	76.6409	-0.0025	76.2915	-0.0025	76.5178
-0.00244041	241029	-0.00244041	242633	-0.00244041	243339	-0.00244041	244622	-0.00244041	246218	-0.00244041	248203	-0.00244041	250132	-0.00244041	79.4283	-0.00244041	79.9734	-0.00244041	79.2316	-0.00244041	78.6379	-0.00244041	77.9931	-0.00244041	77.6057	-0.00244041	77.8004
-0.00242973	240785	-0.00242973	242397	-0.00242973	243112	-0.00242973	244404	-0.00242973	246005	-0.00242973	247993	-0.00242973	249926	-0.00242973	79.6541	-0.00242973	80.2118	-0.00242973	79.4751	-0.00242973	78.8816	-0.00242973	78.2354	-0.00242973	77.841	-0.00242973	78.0301
-0.00236445	240175	-0.00236445	241886	-0.00236445	242712	-0.00236445	244094	-0.00236445	245765	-0.00236445	247804	-0.00236445	249786	-0.00236445	81.0351	-0.00236445	81.67	-0.00236445	80.965	-0.00236445	80.3722	-0.00236445	79.7169	-0.00236445	79.2809	-0.00236445	79.4355
-0.002	235743	-0.002	237899	-0.002	239243	-0.002	241028	-0.002	242993	-0.002	245218	-0.002	247379	-0.002	88.7432	-0.002	89.8093	-0.002	89.281	-0.002	88.6923	-0.002	87.9868	-0.002	87.3177	-0.002	87.2796
-0.00194041	235048	-0.00194041	237197	-0.00194041	238559	-0.00194041	240343	-0.00194041	242303	-0.00194041	244513	-0.00194041	246658	-0.00194041	89.6963	-0.00194041	90.8114	-0.00194041	90.3467	-0.00194041	89.7496	-0.00194041	89.0391	-0.00194041	88.3258	-0.00194041	88.2261
-0.00192973	234924	-0.00192973	237072	-0.00192973	238436	-0.00192973	240221	-0.00192973	242179	-0.00192973	244386	-0.00192973	246529	-0.00192973	89.867	-0.00192973	90.9909	-0.00192973	90.5376	-0.00192973	89.939	-0.00192973	89.2275	-0.00192973	88.5064	-0.00192973	88.3957
-0.00186445	234855	-0.00186445	237045	-0.00186445	238475	-0.00186445	240300	-0.00186445	242286	-0.00186445	244506	-0.00186445	246657	-0.00186445	90.9113	-0.00186445	92.0889	-0.00186445	91.7052	-0.00186445	91.0973	-0.00186445	90.3804	-0.00186445	89.6109	-0.00186445	89.4327
-0.0015	233695	-0.0015	236039	-0.0015	237750	-0.0015	239711	-0.0015	241774	-0.0015	243986	-0.0015	246105	-0.0015	96.7404	-0.0015	98.2177	-0.0015	98.223	-0.0015	97.5633	-0.0015	96.8155	-0.0015	95.7764	-0.0015	95.2212
-0.00144041	233837	-0.00144041	236145	-0.00144041	237840	-0.00144041	239772	-0.00144041	241802	-0.00144041	243973	-0.00144041	246052	-0.00144041	97.4979	-0.00144041	99.005	-0.00144041	99.062	-0.00144041	98.3916	-0.00144041	97.6357	-0.00144041	96.5521	-0.00144041	95.9392
-0.00142973	233862	-0.00142973	236164	-0.00142973	237856	-0.00142973	239783	-0.00142973	241807	-0.00142973	243971	-0.00142973	246043	-0.00142973	97.6336	-0.00142973	99.146	-0.00142973	99.2123	-0.00142973	98.54	-0.00142973	97.7826	-0.00142973	96.691	-0.00142973	96.0678
-0.00136445	234611	-0.00136445	236921	-0.00136445	238642	-0.00136445	240575	-0.00136445	242598	-0.00136445	244748	-0.00136445	246803	-0.00136445	98.4636	-0.00136445	100.009	-0.00136445	100.132	-0.00136445	99.4477	-0.00136445	98.6813	-0.00136445	97.541	-0.00136445	96.8545
-0.001	238122	-0.001	240408	-0.001	242211	-0.001	244105	-0.001	246048	-0.001	248047	-0.001	249933	-0.001	103.096	-0.001	104.823	-0.001	105.263	-0.001	104.514	-0.001	103.697	-0.001	102.285	-0.001	101.246
-0.000940409	239180	-0.000940409	241412	-0.000940409	243173	-0.000940409	245016	-0.000940409	246905	-0.000940409	248842	-0.000940409	250669	-0.000940409	103.566	-0.000940409	105.299	-0.000940409	105.754	-0.000940409	104.993	-0.000940409	104.159	-0.000940409	102.711	-0.000940409	101.633
-0.000929734	239370	-0.000929734	241592	-0.000929734	243346	-0.000929734	245179	-0.000929734	247058	-0.000929734	248985	-0.000929734	250800	-0.000929734	103.65	-0.000929734	105.384	-0.000929734	105.842	-0.000929734	105.079	-0.000929734	104.242	-0.000929734	102.787	-0.000929734	101.703
-0.000864449	241046	-0.000864449	243254	-0.000864449	245007	-0.000864449	246824	-0.000864449	248681	-0.000864449	250574	-0.000864449	252354	-0.000864449	104.164	-0.000864449	105.906	-0.000864449	106.38	-0.000864449	105.604	-0.000864449	104.748	-0.000864449	103.254	-0.000864449	102.128
-0.0005	249820	-0.0005	251889	-0.0005	253566	-0.0005	255218	-0.0005	256876	-0.0005	258508	-0.0005	260022	-0.0005	107.035	-0.0005	108.816	-0.0005	109.385	-0.0005	108.535	-0.0005	107.574	-0.0005	105.859	-0.0005	104.499
-0.000440409	251886	-0.000440409	253889	-0.000440409	255504	-0.000440409	257088	-0.000440409	258675	-0.000440409	260229	-0.000440409	261668	-0.000440409	107.168	-0.000440409	108.93	-0.000440409	109.481	-0.000440409	108.62	-0.000440409	107.631	-0.000440409	105.896	-0.000440409	104.517
-0.000429734	252256	-0.000429734	254247	-0.000429734	255851	-0.000429734	257423	-0.000429734	258998	-0.000429734	260537	-0.000429734	261962	-0.000429734	107.192	-0.000429734	108.95	-0.000429734	109.499	-0.000429734	108.635	-0.000429734	107.641	-0.000429734	105.902	-0.000429734	104.52
-0.000364449	254961	-0.000364449	256924	-0.000364449	258503	-0.000364449	260041	-0.000364449	261575	-0.000364449	263064	-0.000364449	264440	-0.000364449	107.337	-0.000364449	109.075	-0.000364449	109.604	-0.000364449	108.727	-0.000364449	107.703	-0.000364449	105.943	-0.000364449	104.54
1.32349e-19	269570	1.32349e-19	271314	1.32349e-19	272693	1.32349e-19	273970	1.32349e-19	275208	1.32349e-19	276348	1.32349e-19	277376	1.32349e-19	108.147	1.32349e-19	109.77	1.32349e-19	110.192	1.32349e-19	109.243	1.32349e-19	108.049	1.32349e-19	106.169	1.32349e-19	104.648
5.9591e-05	272753	5.9591e-05	274424	5.9591e-05	275729	5.9591e-05	276926	5.9591e-05	278080	5.9591e-05	279128	5.9591e-05	280067	5.9591e-05	107.937	5.9591e-05	109.518	5.9591e-05	109.91	5.9591e-05	108.952	5.9591e-05	107.724	5.9591e-05	105.841	5.9591e-05	104.312
7.02657e-05	273323	7.02657e-05	274981	7.02657e-05	276272	7.02657e-05	277455	7.02657e-05	278595	7.02657e-05	279626	7.02657e-05	280550	7.02657e-05	107.9	7.02657e-05	109.473	7.02657e-05	109.859	7.02657e-05	108.9	7.02657e-05	107.665	7.02657e-05	105.783	7.02657e-05	104.252
0.000135551	277178	0.000135551	278794	0.000135551	280045	0.000135551	281178	0.000135551	282260	0.000135551	283227	0.000135551	284086	0.000135551	107.671	0.000135551	109.196	0.000135551	109.551	0.000135551	108.581	0.000135551	107.309	0.000135551	105.424	0.000135551	103.885
0.0005	298295	0.0005	299631	0.0005	300592	0.0005	301386	0.0005	302087	0.0005	302630	0.0005	303063	0.0005	106.391	0.0005	107.652	0.0005	107.828	0.0005	106.803	0.0005	105.32	0.0005	103.423	0.0005	101.833
0.000559591	302723	0.000559591	303980	0.000559591	304860	0.000559591	305566	0.000559591	306172	0.000559591	306617	0.000559591	306950	0.000559591	105.845	0.000559591	107.045	0.000559591	107.196	0.000559591	106.169	0.000559591	104.654	0.000559591	102.769	0.000559591	101.18
0.000570266	303516	0.000570266	304759	0.000570266	305624	0.000570266	306314	0.000570266	306903	0.000570266	307331	0.000570266	307646	0.000570266	105.747	0.000570266	106.936	0.000570266	107.083	0.000570266	106.056	0.000570266	104.535	0.000570266	102.652	0.000570266	101.062
0.000635551	308659	0.000635551	309851	0.000635551	310664	0.000635551	311290	0.000635551	311806	0.000635551	312156	0.000635551	312391	0.000635551	105.149	0.000635551	106.271	0.000635551	106.391	0.000635551	105.362	0.000635551	103.806	0.000635551	101.936	0.000635551	100.347
0.001	337061	0.001	337921	0.001	338388	0.001	338609	0.001	338660	0.001	338515	0.001	338244	0.001	101.811	0.001	102.557	0.001	102.529	0.001	101.487	0.001	99.7335	0.001	97.9376	0.001	96.3514
0.00105959	342882	0.00105959	343660	0.00105959	344044	0.00105959	344171	0.00105959	344117	0.00105959	343865	0.00105959	343483	0.00105959	100.948	0.00105959	101.625	0.00105959	101.574	0.00105959	100.541	0.00105959	98.772	0.00105959	97.0048	0.00105959	95.4319
0.00107027	343925	0.00107027	344688	0.00107027	345057	0.00107027	345167	0.00107027	345094	0.00107027	344823	0.00107027	344421	0.00107027	100.793	0.00107027	101.458	0.00107027	101.403	0.00107027	100.372	0.00107027	98.5997	0.00107027	96.8377	0.00107027	95.2672
0.00113555	350516	0.00113555	351218	0.00113555	351526	0.00113555	351559	0.00113555	351396	0.00113555	351032	0.00113555	350535	0.00113555	99.8476	0.00113555	100.437	0.00113555	100.357	0.00113555	99.3358	0.00113555	97.5464	0.00113555	95.8159	0.00113555	94.26
0.0015	387080	0.0015	387404	0.0015	387330	0.0015	386897	0.0015	386183	0.0015	385254	0.0015	384173	0.0015	94.5695	0.0015	94.739	0.0015	94.5182	0.0015	93.5519	0.0015	91.6659	0.0015	90.1111	0.0015	88.6368
0.00155959	394479	0.00155959	394718	0.00155959	394555	0.00155959	394023	0.00155959	393192	0.00155959	392149	0.00155959	390948	0.00155959	93.4645	0.00155959	93.5689	0.00155959	93.3169	0.00155959	92.3695	0.00155959	90.4983	0.00155959	88.9828	0.00155959	87.5295
0.00157027	395804	0.00157027	396028	0.00157027	395849	0.00157027	395299	0.00157027	394447	0.00157027	393384	0.00157027	392161	0.00157027	93.2665	0.00157027	93.3593	0.00157027	93.1017	0.00157027	92.1577	0.00157027	90.2891	0.00157027	88.7807	0.00157027	87.3312
0.00163555	404024	0.00163555	404178	0.00163555	403926	0.00163555	403289	0.00163555	402328	0.00163555	401159	0.00163555	399826	0.00163555	92.0559	0.00163555	92.0774	0.00163555	91.7857	0.00163555	90.8624	0.00163555	89.0099	0.00163555	87.5446	0.00163555	86.1181
0.002	449763	0.002	449496	0.002	448803	0.002	447645	0.002	446041	0.002	444252	0.002	442265	0.002	85.2976	0.002	84.9211	0.002	84.4388	0.002	83.6311	0.002	81.8687	0.002	80.6441	0.002	79.346
0.00201067	451412	0.00201067	451128	0.00201067	450418	0.00201067	449240	0.00201067	447614	0.00201067	445803	0.00201067	443792	0.00201067	85.0777	0.00201067	84.6912	0.00201067	84.2034	0.00201067	83.3991	0.00201067	81.6447	0.00201067	80.4276	0.00201067	79.1314
0.00207027	460617	0.00207027	460243	0.00207027	459431	0.00207027	458148	0.00207027	456394	0.00207027	454460	0.00207027	452316	0.00207027	83.8501	0.00207027	83.4075	0.00207027	82.8896	0.00207027	82.1039	0.00207027	80.3942	0.00207027	79.219	0.00207027	77.9336
0.00213555	470687	0.00213555	470232	0.00213555	469327	0.00213555	467945	0.00213555	466066	0.00213555	464010	0.00213555	461736	0.00213555	82.5053	0.00213555	82.0013	0.00213555	81.4503	0.00213555	80.6849	0.00213555	79.0243	0.00213555	77.8949	0.00213555	76.6214
0.0025	526832	0.0025	525904	0.0025	524454	0.0025	522496	0.0025	519891	0.0025	517135	0.0025	514105	0.0025	74.998	0.0025	74.1508	0.0025	73.4154	0.0025	72.7634	0.0025	71.3765	0.0025	70.5033	0.0025	69.2957
0.00255959	538106	0.00255959	537076	0.00255959	535513	0.00255959	533438	0.00255959	530693	0.00255959	527793	0.00255959	524600	0.00255959	73.8062	0.00255959	72.9121	0.00255959	72.1661	0.00255959	71.5203	0.00255959	70.1897	0.00255959	69.3524	0.00255959	68.1478
0.00257027	540125	0.00257027	539078	0.00257027	537495	0.00257027	535397	0.00257027	532628	0.00257027	529702	0.00257027	526480	0.00257027	73.5927	0.00257027	72.6902	0.00257027	71.9423	0.00257027	71.2976	0.00257027	69.9771	0.00257027	69.1463	0.00257027	67.9422
0.00263555	552280	0.00263555	551133	0.00263555	549435	0.00263555	547222	0.00263555	544309	0.00263555	541239	0.00263555	537844	0.00263555	72.287	0.00263555	71.3332	0.00263555	70.5734	0.00263555	69.9356	0.00263555	68.6767	0.00263555	67.8853	0.00263555	66.6845
0.003	620167	0.003	618449	0.003	616102	0.003	613221	0.003	609500	0.003	605598	0.003	601221	0.003	64.9984	0.003	63.7579	0.003	62.9327	0.003	62.333	0.003	61.4182	0.003	60.8468	0.003	59.6642
0.00305959	633716	0.00305959	631873	0.00305959	629403	0.00305959	626379	0.00305959	622500	0.00305959	618429	0.00305959	613842	0.00305959	64.059	0.00305959	62.7848	0.00305959	61.9609	0.00305959	61.3581	0.00305959	60.4928	0.00305959	59.9487	0.00305959	58.7983
0.00307027	636143	0.00307027	634278	0.00307027	631785	0.00307027	628736	0.00307027	624829	0.00307027	620727	0.00307027	616102	0.00307027	63.8907	0.00307027	62.6105	0.00307027	61.7869	0.00307027	61.1835	0.00307027	60.327	0.00307027	59.7878	0.00307027	58.6432
0.00313555	650511	0.00313555	648511	0.00313555	645892	0.00313555	642692	0.00313555	638616	0.00313555	634334	0.00313555	629471	0.00313555	62.8614	0.00313555	61.5442	0.00313555	60.7221	0.00313555	60.1154	0.00313555	59.313	0.00313555	58.8037	0.00313555	57.6943
0.0035	730917	0.0035	728163	0.0035	724833	0.0035	720785	0.0035	715769	0.0035	710472	0.0035	704290	0.0035	57.116	0.0035	55.5927	0.0035	54.7792	0.0035	54.1535	0.0035	53.6531	0.0035	53.3108	0.0035	52.3985
0.00355959	746742	0.00355959	743829	0.00355959	740355	0.00355959	736126	0.00355959	730924	0.00355959	725423	0.00355959	718996	0.00355959	56.494	0.00355959	54.9608	0.00355959	54.1376	0.00355959	53.5166	0.00355959	53.0582	0.00355959	52.7449	0.00355959	51.9208
0.00357027	749576	0.00357027	746635	0.00357027	743135	0.00357027	738875	0.00357027	733639	0.00357027	728102	0.00357027	721630	0.00357027	56.3826	0.00357027	54.8476	0.00357027	54.0226	0.00357027	53.4025	0.00357027	52.9516	0.00357027	52.6435	0.00357027	51.8352
0.00363555	765993	0.00363555	762870	0.00363555	759223	0.00363555	754765	0.00363555	749328	0.00363555	743569	0.00363555	736823	0.00363555	55.7009	0.00363555	54.1552	0.00363555	53.3196	0.00363555	52.7045	0.00363555	52.2996	0.00363555	52.0233	0.00363555	51.3118
0.004	858144	0.004	854027	0.004	849553	0.004	844007	0.004	837452	0.004	830468	0.004	822207	0.004	51.8966	0.004	50.2905	0.004	49.3957	0.004	48.8092	0.004	48.6609	0.004	48.5621	0.004	48.3906
0.00405959	875758	0.00405959	871447	0.00405959	866781	0.00405959	861017	0.00405959	854240	0.00405959	847014	0.00405959	838503	0.00405959	51.5701	0.00405959	49.9848	0.00405959	49.0681	0.00405959	48.504	0.00405959	48.3919	0.00405959	48.3244	0.00405959	48.2659
0.00407027	878913	0.00407027	874568	0.00407027	869867	0.00407027	864064	0.00407027	857247	0.00407027	849978	0.00407027	841422	0.00407027	51.5117	0.00407027	49.9301	0.00407027	49.0095	0.00407027	48.4493	0.00407027	48.3437	0.00407027	48.2818	0.00407027	48.2436
0.00413555	896628	0.00413555	892062	0.00413555	887151	0.00413555	881112	0.00413555	874061	0.00413555	866536	0.00413555	857724	0.00413555	51.1539	0.00413555	49.5951	0.00413555	48.6505	0.00413555	48.1148	0.00413555	48.0489	0.00413555	48.0212	0.00413555	48.1069
0.0045	996586	0.0045	990817	0.0045	984755	0.0045	977417	0.0045	969077	0.0045	960146	0.0045	949928	0.0045	49.1573	0.0045	47.726	0.0045	46.6472	0.0045	46.2483	0.0045	46.4038	0.0045	46.5676	0.0045	47.3445
0.00455959	1.01444e+06	0.00455959	1.00844e+06	0.00455959	1.00212e+06	0.00455959	994520	0.00455959	985910	0.00455959	976693	0.00455959	966219	0.00455959	49.1635	0.00455959	47.7733	0.00455959	46.6753	0.00455959	46.2965	0.00455959	46.4579	0.00455959	46.6201	0.00455959	47.4433
0.00457027	1017638	0.00457027	1.0116e+06	0.00457027	1.00523e+06	0.00457027	997584	0.00457027	988926	0.00457027	979657	0.00457027	969137	0.00457027	49.1647	0.00457027	47.7818	0.00457027	46.6803	0.00457027	46.3052	0.00457027	46.4676	0.00457027	46.6296	0.00457027	47.461
0.00463555	1.0347e+06	0.00463555	1.02841e+06	0.00463555	1.02174e+06	0.00463555	1.01383e+06	0.00463555	1.0049e+06	0.00463555	995338	0.00463555	984586	0.00463555	49.1713	0.00463555	47.8335	0.00463555	46.711	0.00463555	46.3579	0.00463555	46.5268	0.00463555	46.6871	0.00463555	47.5692
0.005	1.13192e+06	0.005	1.12429e+06	0.005	1.11602e+06	0.005	1.10663e+06	0.005	1.09621e+06	0.005	1085071	0.005	1.07303e+06	0.005	49.2097	0.005	48.1232	0.005	46.883	0.005	46.653	0.005	46.8581	0.005	47.0085	0.005	48.1736
0.00505959	1.14642e+06	0.00505959	1138502	0.00505959	1.12991e+06	0.00505959	1.12021e+06	0.00505959	1.10946e+06	0.00505959	1.098e+06	0.00505959	1.08569e+06	0.00505959	49.6637	0.00505959	48.5564	0.00505959	47.2328	0.00505959	46.9163	0.00505959	47.0047	0.00505959	47.0365	0.00505959	48.0782
0.00507027	1.14901e+06	0.00507027	1.14105e+06	0.00507027	1.1324e+06	0.00507027	1.12264e+06	0.00507027	1.11183e+06	0.00507027	1.10032e+06	0.00507027	1.08796e+06	0.00507027	49.745	0.00507027	48.634	0.00507027	47.2954	0.00507027	46.9635	0.00507027	47.0309	0.00507027	47.0415	0.00507027	48.0611
0.00513555	1.16114e+06	0.00513555	1.15289e+06	0.00513555	1.14388e+06	0.00513555	1.13383e+06	0.00513555	1.12271e+06	0.00513555	1.11091e+06	0.00513555	1.09835e+06	0.00513555	50.2421	0.00513555	49.1084	0.00513555	47.6786	0.00513555	47.2521	0.00513555	47.1917	0.00513555	47.0724	0.00513555	47.9569
0.0055	1.2324e+06	0.0055	1.22261e+06	0.0055	1.21173e+06	0.0055	1.20003e+06	0.0055	1.18727e+06	0.0055	1.1739e+06	0.0055	1.16024e+06	0.0055	53.0184	0.0055	51.7574	0.0055	49.8179	0.0055	48.8627	0.0055	48.0881	0.0055	47.2436	0.0055	47.3734
0.00555959	1.23665e+06	0.00555959	1.22654e+06	0.00555959	1.21533e+06	0.00555959	1.20336e+06	0.00555959	1.19035e+06	0.00555959	1176811	0.00555959	1.16305e+06	0.00555959	53.2321	0.00555959	51.7636	0.00555959	49.6186	0.00555959	48.4424	0.00555959	47.4573	0.00555959	46.4436	0.00555959	46.3826
0.00557027	1.23742e+06	0.00557027	1.22725e+06	0.00557027	1.21598e+06	0.00557027	1203953	0.00557027	1.19091e+06	0.00557027	1.17733e+06	0.00557027	1.16355e+06	0.00557027	53.2704	0.00557027	51.7647	0.00557027	49.5829	0.00557027	48.3672	0.00557027	47.3444	0.00557027	46.3003	0.00557027	46.2051
0.00563555	1.23667e+06	0.00563555	1.22624e+06	0.00563555	1214742	0.00563555	1.20257e+06	0.00563555	1.18944e+06	0.00563555	1.17589e+06	0.00563555	1.16224e+06	0.00563555	53.5056	0.00563555	51.7725	0.00563555	49.3655	0.00563555	47.9076	0.00563555	46.6541	0.00563555	45.4245	0.00563555	45.1201
0.006	1.23869e+06	0.006	1.22686e+06	0.006	1.2141e+06	0.006	1.20111e+06	0.006	1.18752e+06	0.006	1.17402e+06	0.006	1.16102e+06	0.006	54.8127	0.006	51.8101	0.006	48.1464	0.006	45.3376	0.006	42.7968	0.006	40.5317	0.006	39.0604
0.00601067	1.23581e+06	0.00601067	1.224e+06	0.00601067	1.21129e+06	0.00601067	1.19837e+06	0.00601067	1184859	0.00601067	1.17148e+06	0.00601067	1.15859e+06	0.00601067	54.4688	0.00601067	51.4493	0.00601067	47.797	0.00601067	44.9973	0.00601067	42.4714	0.00601067	40.2244	0.00601067	38.7598
0.00607027	1.21973e+06	0.00607027	1.20803e+06	0.00607027	1.19558e+06	0.00607027	1183041	0.00607027	1.17003e+06	0.00607027	1.15726e+06	0.00607027	1.14503e+06	0.00607027	52.5488	0.00607027	49.4351	0.00607027	45.8461	0.00607027	43.0979	0.00607027	40.655	0.00607027	38.509	0.00607027	37.0818
0.00613555	1.19571e+06	0.00613555	1.18459e+06	0.00613555	1.17292e+06	0.00613555	1.1613e+06	0.00613555	1.1493e+06	0.00613555	1.13765e+06	0.00613555	1.12652e+06	0.00613555	50.4461	0.00613555	47.2289	0.00613555	43.709	0.00613555	41.0171	0.00613555	38.6649	0.00613555	36.6296	0.00613555	35.2434
0.0065	1070784	0.0065	1.06267e+06	0.0065	1.05515e+06	0.0065	1.04837e+06	0.0065	1.04178e+06	0.0065	1.03607e+06	0.0065	1.03087e+06	0.0065	38.7041	0.0065	34.9105	0.0065	31.7778	0.0065	29.4007	0.0065	27.556	0.0065	26.1384	0.0065	24.9812
0.00651067	1.0637e+06	0.00651067	1.05588e+06	0.00651067	1.04867e+06	0.00651067	1.04221e+06	0.00651067	1035935	0.00651067	1.03054e+06	0.00651067	1.02564e+06	0.00651067	38.2824	0.00651067	34.5404	0.00651067	31.4717	0.00651067	29.1359	0.00651067	27.3293	0.00651067	25.9423	0.00651067	24.799
0.00657027	1.02418e+06	0.00657027	1.01794e+06	0.00657027	1.0125e+06	0.00657027	1007804	0.00657027	1.0033e+06	0.00657027	999680	0.00657027	996455	0.00657027	35.9281	0.00657027	32.4745	0.00657027	29.7627	0.00657027	27.658	0.00657027	26.0633	0.00657027	24.8476	0.00657027	23.7817
0.00663555	979336	0.00663555	975374	0.00663555	972307	0.00663555	969884	0.00663555	967539	0.00663555	965992	0.00663555	964630	0.00663555	33.348	0.00663555	30.2104	0.00663555	27.8897	0.00663555	26.0382	0.00663555	24.6758	0.00663555	23.6478	0.00663555	22.6667
0.007	736678	0.007	745242	0.007	755217	0.007	765267	0.007	774820	0.007	784689	0.007	793625	0.007	18.9495	0.007	17.5756	0.007	17.4378	0.007	16.9993	0.007	16.9335	0.007	16.9529	0.007	16.4454
0.00705959	693282	0.00705959	703800	0.00705959	715544	0.00705959	727339	0.00705959	738511	0.00705959	749880	0.00705959	760282	0.00705959	19.0533	0.00705959	17.5165	0.00705959	17.7427	0.00705959	17.345	0.00705959	17.3836	0.00705959	17.4883	0.00705959	16.874
0.00707027	685508	0.00707027	696377	0.00707027	708437	0.00707027	720545	0.00707027	732007	0.00707027	743645	0.00707027	754309	0.00707027	19.0719	0.00707027	17.5059	0.00707027	17.7973	0.00707027	17.4069	0.00707027	17.4643	0.00707027	17.5841	0.00707027	16.9508
0.00713555	643662	0.00713555	656372	0.00713555	669958	0.00713555	683503	0.00713555	696239	0.00713555	709016	0.00713555	720815	0.00713555	19.184	0.00713555	17.4399	0.00713555	18.13	0.00713555	17.7845	0.00713555	17.9563	0.00713555	18.1695	0.00713555	17.4193
0.0075	415683	0.0075	438883	0.0075	461094	0.0075	482817	0.0075	502834	0.0075	522092	0.0075	540286	0.0075	19.8191	0.0075	17.0785	0.0075	19.9947	0.0075	19.8987	0.0075	20.7093	0.0075	21.4435	0.0075	20.0403
0.00755959	392458	0.00755959	414719	0.00755959	435992	0.00755959	456956	0.00755959	476437	0.00755959	495153	0.00755959	512975	0.00755959	29.8821	0.00755959	22.0852	0.00755959	25.7079	0.00755959	25.0365	0.00755959	25.4271	0.00755959	26.464	0.00755959	24.3259
0.00757027	388297	0.00757027	410390	0.00757027	431495	0.00757027	452323	0.00757027	471708	0.00757027	490327	0.00757027	508083	0.00757027	31.6847	0.00757027	22.9821	0.00757027	26.7313	0.00757027	25.9568	0.00757027	26.2722	0.00757027	27.3633	0.00757027	25.0935
0.00763555	359792	0.00763555	381280	0.00763555	401632	0.00763555	421770	0.00763555	440665	0.00763555	458717	0.00763555	476108	0.00763555	42.6976	0.00763555	28.4621	0.00763555	32.9851	0.00763555	31.5809	0.00763555	31.4369	0.00763555	32.8592	0.00763555	29.7848
0.008	227087	0.008	243226	0.008	257872	0.008	272990	0.008	288097	0.008	302167	0.008	316650	0.008	104.241	0.008	59.0825	0.008	67.9258	0.008	63.003	0.008	60.2902	0.008	63.5638	0.008	55.9943
0.00805959	226673	0.00805959	241288	0.00805959	254458	0.00805959	268068	0.00805959	281692	0.00805959	294393	0.00805959	307490	0.00805959	144.601	0.00805959	79.0763	0.00805959	86.951	0.00805959	80.8339	0.00805959	74.7883	0.00805959	80.7271	0.00805959	71.3805
0.00807027	226599	0.00807027	240941	0.00807027	253846	0.00807027	267186	0.00807027	280545	0.00807027	293000	0.00807027	305849	0.00807027	151.831	0.00807027	82.6579	0.00807027	90.3591	0.00807027	84.028	0.00807027	77.3854	0.00807027	83.8016	0.00807027	74.1367
0.00813555	211020	0.00813555	223851	0.00813555	235481	0.00813555	247551	0.00813555	259873	0.00813555	271373	0.00813555	283319	0.00813555	196.029	0.00813555	104.552	0.00813555	111.195	0.00813555	103.555	0.00813555	93.2635	0.00813555	102.597	0.00813555	90.985
0.0085	185777	0.0085	189521	0.0085	193063	0.0085	197104	0.0085	201816	0.0085	206446	0.0085	211441	0.0085	442.861	0.0085	226.831	0.0085	227.55	0.0085	212.605	0.0085	181.932	0.0085	207.565	0.0085	185.084
0.00851068	186286	0.00851068	190018	0.00851068	193540	0.00851068	197549	0.00851068	202212	0.00851068	206785	0.00851068	211709	0.00851068	455.572	0.00851068	234.512	0.00851068	233.387	0.00851068	218.792	0.00851068	186.298	0.00851068	213.702	0.00851068	191.042
0.00857027	189124	0.00857027	192789	0.00857027	196205	0.00857027	200033	0.00857027	204423	0.00857027	208680	0.00857027	213205	0.00857027	526.533	0.00857027	277.391	0.00857027	265.974	0.00857027	253.326	0.00857027	210.675	0.00857027	247.965	0.00857027	224.298
0.00863555	188333	0.00863555	190237	0.00863555	191942	0.00863555	194176	0.00863555	196981	0.00863555	200226	0.00863555	204032	0.00863555	604.269	0.00863555	324.358	0.00863555	301.672	0.00863555	291.155	0.00863555	237.378	0.00863555	285.495	0.00863555	260.724
0.009	202481	0.009	202615	0.009	202628	0.009	203098	0.009	203710	0.009	204760	0.009	205980	0.009	1038.25	0.009	586.602	0.009	500.968	0.009	502.363	0.009	386.458	0.009	495.041	0.009	464.114
0.00905959	203421	0.00905959	203652	0.00905959	203758	0.00905959	204284	0.00905959	204920	0.00905959	205955	0.00905959	207141	0.00905959	1109.63	0.00905959	643.209	0.00905959	535.686	0.00905959	544.508	0.00905959	412.506	0.00905959	537.995	0.00905959	508.805
0.00907027	203589	0.00907027	203837	0.00907027	203961	0.00907027	204497	0.00907027	205137	0.00907027	206169	0.00907027	207349	0.00907027	1122.41	0.00907027	653.349	0.00907027	541.905	0.00907027	552.058	0.00907027	417.172	0.00907027	545.689	0.00907027	516.811
0.00913555	207129	0.00913555	207707	0.00913555	208113	0.00913555	208859	0.00913555	209495	0.00913555	210029	0.00913555	210317	0.00913555	1200.61	0.00913555	715.366	0.00913555	579.944	0.00913555	598.233	0.00913555	445.711	0.00913555	592.749	0.00913555	565.774
0.0095	215499	0.0095	216025	0.0095	216347	0.0095	216899	0.0095	217190	0.0095	217267	0.0095	217013	0.0095	1637.12	0.0095	1061.56	0.0095	792.273	0.0095	855.989	0.0095	605.014	0.0095	855.447	0.0095	839.096
0.00955959	217678	0.00955959	218211	0.00955959	218482	0.00955959	218936	0.00955959	219052	0.00955959	218927	0.00955959	218437	0.00955959	1634.21	0.00955959	1069.33	0.00955959	792.298	0.00955959	859.391	0.00955959	604.927	0.00955959	859.247	0.00955959	844.807
0.00957027	218068	0.00957027	218602	0.00957027	218864	0.00957027	219301	0.00957027	219385	0.00957027	219225	0.00957027	218692	0.00957027	1633.69	0.00957027	1070.72	0.00957027	792.303	0.00957027	860.001	0.00957027	604.912	0.00957027	859.928	0.00957027	845.831
0.00963555	229923	0.00963555	230555	0.00963555	230754	0.00963555	231054	0.00963555	230815	0.00963555	230300	0.00963555	229285	0.00963555	1630.54	0.00963555	1079.24	0.00963555	792.316	0.00963555	863.72	0.00963555	604.79	0.00963555	864.085	0.00963555	852.082
0.01	252877	0.01	252870	0.01	251888	0.01	250767	0.01	248579	0.01	246054	0.01	242802	0.01	1612.37	0.01	1126.36	0.01	792.076	0.01	884.124	0.01	603.859	0.01	886.924	0.01	886.613
0.0100596	255073	0.0100596	254854	0.0100596	253662	0.0100596	252173	0.0100596	249586	0.0100596	246594	0.0100596	242833	0.0100596	1471.19	0.0100596	1029.82	0.0100596	725.367	0.0100596	809.254	0.0100596	554.176	0.0100596	811.803	0.0100596	811.62
0.0100703	255466	0.0100703	255209	0.0100703	253980	0.0100703	252424	0.0100703	249766	0.0100703	246690	0.0100703	242838	0.0100703	1445.91	0.0100703	1012.53	0.0100703	713.417	0.0100703	795.842	0.0100703	545.276	0.0100703	798.347	0.0100703	798.187
0.0101356	266322	0.0101356	265810	0.0101356	264331	0.0101356	262365	0.0101356	259259	0.0101356	255657	0.0101356	251222	0.0101356	1290.99	0.0101356	906.538	0.0101356	640.122	0.0101356	713.61	0.0101356	490.651	0.0101356	715.854	0.0101356	715.842
0.0105	294368	0.0105	291842	0.0105	288166	0.0105	283185	0.0105	276742	0.0105	269427	0.0105	261025	0.0105	426.392	0.0105	314.935	0.0105	230.972	0.0105	254.566	0.0105	185.675	0.0105	255.333	0.0105	256.14
0.0105596	291111	0.0105596	288532	0.0105596	284795	0.0105596	279678	0.0105596	273095	0.0105596	265578	0.0105596	256966	0.0105596	381.88	0.0105596	283.697	0.0105596	209.735	0.0105596	230.511	0.0105596	169.827	0.0105596	231.181	0.0105596	231.89
0.0105703	290527	0.0105703	287939	0.0105703	284191	0.0105703	279049	0.0105703	272441	0.0105703	264889	0.0105703	256239	0.0105703	373.907	0.0105703	278.102	0.0105703	205.931	0.0105703	226.202	0.0105703	166.988	0.0105703	226.854	0.0105703	227.546
0.0106356	291910	0.0106356	289274	0.0106356	285485	0.0106356	280250	0.0106356	273570	0.0106356	265889	0.0106356	257120	0.0106356	325.116	0.0106356	243.866	0.0106356	182.66	0.0106356	199.846	0.0106356	149.629	0.0106356	200.393	0.0106356	200.978
0.011	282290	0.011	278784	0.011	274084	0.011	267556	0.011	259592	0.011	250280	0.011	239873	0.011	52.9944	0.011	52.9438	0.011	52.9084	0.011	52.8779	0.011	52.8551	0.011	52.8381	0.011	52.8239
0.0110596	277186	0.0110596	273707	0.0110596	269026	0.0110596	262501	0.0110596	254529	0.0110596	245199	0.0110596	234762	0.0110596	52.8682	0.0110596	52.8176	0.0110596	52.7818	0.0110596	52.7494	0.0110596	52.7242	0.0110596	52.7036	0.0110596	52.6851
0.0110703	276272	0.0110703	272798	0.0110703	268120	0.0110703	261596	0.0110703	253622	0.0110703	244288	0.0110703	233846	0.0110703	52.8455	0.0110703	52.795	0.0110703	52.7591	0.0110703	52.7264	0.0110703	52.7008	0.0110703	52.6795	0.0110703	52.6602
0.0111355	274161	0.0111355	270725	0.0111355	266100	0.0111355	259635	0.0111355	251743	0.0111355	242489	0.0111355	232143	0.0111355	52.7877	0.0111355	52.735	0.0111355	52.6955	0.0111355	52.6578	0.0111355	52.626	0.0111355	52.5974	0.0111355	52.5703
0.0115	250507	0.0115	246817	0.0115	241960	0.0115	235215	0.0115	227070	0.0115	217507	0.0115	206853	0.0115	52.5641	0.0115	52.5143	0.0115	52.4677	0.0115	52.412	0.0115	52.3539	0.0115	52.2898	0.0115	52.2215
0.0115565	235377	0.0115565	231922	0.0115565	227322	0.0115565	220924	0.0115565	213176	0.0115565	204069	0.0115565	193916	0.0115565	52.5417	0.0115565	52.4917	0.0115565	52.4442	0.0115565	52.3861	0.0115565	52.3244	0.0115565	52.2557	0.0115565	52.1817
0.0115666	232667	0.0115666	229254	0.0115666	224700	0.0115666	218364	0.0115666	210687	0.0115666	201662	0.0115666	191599	0.0115666	52.5377	0.0115666	52.4877	0.0115666	52.44	0.0115666	52.3815	0.0115666	52.3191	0.0115666	52.2496	0.0115666	52.1746
0.0116285	219353	0.0116285	216169	0.0116285	211917	0.0116285	205995	0.0116285	198821	0.0116285	190380	0.0116285	180969	0.0116285	52.581	0.0116285	52.5279	0.0116285	52.4756	0.0116285	52.4108	0.0116285	52.3409	0.0116285	52.2626	0.0116285	52.1782
0.0119738	133498	0.0119738	131261	0.0119738	128350	0.0119738	124356	0.0119738	119584	0.0119738	113981	0.0119738	107766	0.0119738	52.9301	0.0119738	52.8716	0.0119738	52.8036	0.0119738	52.7127	0.0119738	52.6067	0.0119738	52.4842	0.0119738	52.3487
0.0120362	120378	0.0120362	118364	0.0120362	115709	0.0120362	112071	0.0120362	107717	0.0120362	102601	0.0120362	96936.1	0.0120362	52.6205	0.0120362	52.5675	0.0120362	52.505	0.0120362	52.4212	0.0120362	52.323	0.0120362	52.209	0.0120362	52.0827
0.0120474	118028	0.0120474	116054	0.0120474	113445	0.0120474	109870	0.0120474	105591	0.0120474	100563	0.0120474	94996.1	0.0120474	52.5651	0.0120474	52.513	0.0120474	52.4516	0.0120474	52.369	0.0120474	52.2721	0.0120474	52.1597	0.0120474	52.0351
0.0121157	105582	0.0121157	103835	0.0121157	101525	0.0121157	98359.7	0.0121157	94579.2	0.0121157	90131.8	0.0121157	85220	0.0121157	52.3121	0.0121157	52.263	0.0121157	52.2049	0.0121157	52.1275	0.0121157	52.0367	0.0121157	51.9318	0.0121157	51.8155
0.012497	27488.2	0.012497	26851.2	0.012497	26073.2	0.012497	25065	0.012497	23961.5	0.012497	22680.6	0.012497	21374	0.012497	50.7702	0.012497	50.7423	0.012497	50.7087	0.012497	50.6645	0.012497	50.6125	0.012497	50.5527	0.012497	50.4866
0.0125659	24857.9	0.0125659	24344.9	0.0125659	23711.7	0.0125659	22883.3	0.0125659	21976.4	0.0125659	20918.4	0.0125659	19844.8	0.0125659	50.5972	0.0125659	50.5718	0.0125659	50.5412	0.0125659	50.501	0.0125659	50.4537	0.0125659	50.3993	0.0125659	50.3392
0.0125782	24386.7	0.0125782	23895.9	0.0125782	23288.7	0.0125782	22492.4	0.0125782	21620.8	0.0125782	20602.7	0.0125782	19570.9	0.0125782	50.5662	0.0125782	50.5413	0.0125782	50.5112	0.0125782	50.4717	0.0125782	50.4253	0.0125782	50.3719	0.0125782	50.3128
0.0126536	21995.8	0.0126536	21643.6	0.0126536	21208.5	0.0126536	20620.5	0.0126536	19990	0.0126536	19233.7	0.0126536	18484.9	0.0126536	50.3998	0.0126536	50.3776	0.0126536	50.3508	0.0126536	50.3157	0.0126536	50.2744	0.0126536	50.227	0.0126536	50.1744
0.0130746	6928.6	0.0130746	7305.48	0.0130746	7776.07	0.0130746	8293.87	0.0130746	8924.82	0.0130746	9557.06	0.0130746	10288.1	0.0130746	49.4091	0.0130746	49.4026	0.0130746	49.3948	0.0130746	49.385	0.0130746	49.3735	0.0130746	49.3609	0.0130746	49.3468
0.0131506	6963.55	0.0131506	7354.84	0.0131506	7838.59	0.0131506	8369.37	0.0131506	9007.07	0.0131506	9646.65	0.0131506	10379	0.0131506	49.374	0.0131506	49.368	0.0131506	49.3607	0.0131506	49.3517	0.0131506	49.341	0.0131506	49.3294	0.0131506	49.3165
0.0131643	6969.81	0.0131643	7363.69	0.0131643	7849.79	0.0131643	8382.89	0.0131643	9021.81	0.0131643	9662.7	0.0131643	10395.3	0.0131643	49.3677	0.0131643	49.3618	0.0131643	49.3546	0.0131643	49.3457	0.0131643	49.3352	0.0131643	49.3238	0.0131643	49.311
0.0132475	7117.45	0.0132475	7524.68	0.0132475	8022.45	0.0132475	8565.72	0.0132475	9208.76	0.0132475	9853.06	0.0132475	10583.1	0.0132475	49.3298	0.0132475	49.3245	0.0132475	49.3182	0.0132475	49.3105	0.0132475	49.3013	0.0132475	49.2913	0.0132475	49.2801
0.0137124	7548.36	0.0137124	8028.21	0.0137124	8590.26	0.0137124	9191.44	0.0137124	9859.61	0.0137124	10526.4	0.0137124	11246.1	0.0137124	49.1288	0.0137124	49.1264	0.0137124	49.1237	0.0137124	49.1208	0.0137124	49.1173	0.0137124	49.1139	0.0137124	49.1102
0.0137963	7544.53	0.0137963	8021.41	0.0137963	8579.82	0.0137963	9176.99	0.0137963	9840.39	0.0137963	10502.4	0.0137963	11216.6	0.0137963	49.1233	0.0137963	49.1211	0.0137963	49.1184	0.0137963	49.1156	0.0137963	49.1122	0.0137963	49.109	0.0137963	49.1053
0.0138113	7543.84	0.0138113	8020.19	0.0138113	8577.95	0.0138113	9174.4	0.0138113	9836.94	0.0138113	10498.1	0.0138113	11211.4	0.0138113	49.1224	0.0138113	49.1201	0.0138113	49.1175	0.0138113	49.1147	0.0138113	49.1113	0.0138113	49.1081	0.0138113	49.1045
0.0139033	7563.5	0.0139033	8037.3	0.0139033	8591.83	0.0139033	9185.27	0.0139033	9843.38	0.0139033	10501.3	0.0139033	11210.1	0.0139033	49.1168	0.0139033	49.1147	0.0139033	49.1122	0.0139033	49.1096	0.0139033	49.1064	0.0139033	49.1035	0.0139033	49.1001
0.0144165	7548.9	0.0144165	8003.18	0.0144165	8533.66	0.0144165	9102.69	0.0144165	9729.05	0.0144165	10359.6	0.0144165	11034.5	0.0144165	49.0861	0.0144165	49.0843	0.0144165	49.0823	0.0144165	49.0803	0.0144165	49.0779	0.0144165	49.0758	0.0144165	49.0734
0.0145092	7525.68	0.0145092	7978.2	0.0145092	8506.54	0.0145092	9073.32	0.0145092	9697.15	0.0145092	10325.2	0.0145092	10997.3	0.0145092	49.0852	0.0145092	49.0834	0.0145092	49.0814	0.0145092	49.0794	0.0145092	49.0771	0.0145092	49.0749	0.0145092	49.0726
0.0145258	7521.52	0.0145258	7973.72	0.0145258	8501.69	0.0145258	9068.06	0.0145258	9691.44	0.0145258	10319	0.0145258	10990.7	0.0145258	49.085	0.0145258	49.0833	0.0145258	49.0813	0.0145258	49.0792	0.0145258	49.0769	0.0145258	49.0748	0.0145258	49.0725
0.0146273	7509.62	0.0146273	7960.44	0.0146273	8486.7	0.0146273	9051.69	0.0146273	9672.95	0.0146273	10299.4	0.0146273	10969.1	0.0146273	49.085	0.0146273	49.0833	0.0146273	49.0814	0.0146273	49.0794	0.0146273	49.0771	0.0146273	49.075	0.0146273	49.0728
0.015194	7364.65	0.015194	7803.57	0.015194	8315.59	0.015194	8867.08	0.015194	9471.05	0.015194	10083.9	0.015194	10736.6	0.015194	49.0796	0.015194	49.078	0.015194	49.0761	0.015194	49.0741	0.015194	49.072	0.015194	49.0699	0.015194	49.0678
0.0152963	7352.9	0.0152963	7791.05	0.0152963	8302.14	0.0152963	8852.68	0.0152963	9455.55	0.0152963	10067.4	0.0152963	10718.9	0.0152963	49.0793	0.0152963	49.0776	0.0152963	49.0758	0.0152963	49.0738	0.0152963	49.0716	0.0152963	49.0696	0.0152963	49.0674
0.0153146	7350.8	0.0153146	7788.81	0.0153146	8299.73	0.0153146	8850.1	0.0153146	9452.78	0.0153146	10064.4	0.0153146	10715.8	0.0153146	49.0792	0.0153146	49.0776	0.0153146	49.0757	0.0153146	49.0737	0.0153146	49.0716	0.0153146	49.0695	0.0153146	49.0674
0.0154267	7342.72	0.0154267	7780.04	0.0154267	8290.13	0.0154267	8839.88	0.0154267	9441.52	0.0154267	10052.7	0.0154267	10703.2	0.0154267	49.0801	0.0154267	49.0785	0.0154267	49.0766	0.0154267	49.0747	0.0154267	49.0726	0.0154267	49.0706	0.0154267	49.0685
0.0160523	7251.3	0.0160523	7682.24	0.0160523	8184.73	0.0160523	8727.54	0.0160523	9320.03	0.0160523	9924.53	0.0160523	10566.3	0.0160523	49.0781	0.0160523	49.0764	0.0160523	49.0745	0.0160523	49.0726	0.0160523	49.0705	0.0160523	49.0684	0.0160523	49.0663
0.0161653	7245.72	0.0161653	7676.29	0.0161653	8178.34	0.0161653	8720.73	0.0161653	9312.7	0.0161653	9916.77	0.0161653	10558	0.0161653	49.0781	0.0161653	49.0764	0.0161653	49.0746	0.0161653	49.0726	0.0161653	49.0705	0.0161653	49.0685	0.0161653	49.0664
0.0161855	7244.71	0.0161855	7675.22	0.0161855	8177.19	0.0161855	8719.51	0.0161855	9311.38	0.0161855	9915.37	0.0161855	10556.5	0.0161855	49.0781	0.0161855	49.0765	0.0161855	49.0746	0.0161855	49.0726	0.0161855	49.0705	0.0161855	49.0685	0.0161855	49.0664
0.0163092	7244.85	0.0163092	7675.3	0.0163092	8177.19	0.0163092	8719.53	0.0163092	9311.29	0.0163092	9915.39	0.0163092	10556.5	0.0163092	49.0787	0.0163092	49.0771	0.0163092	49.0753	0.0163092	49.0733	0.0163092	49.0713	0.0163092	49.0693	0.0163092	49.0672
0.017	7224.39	0.017	7653.3	0.017	8153.35	0.017	8694.22	0.017	9283.71	0.017	9886.57	0.017	10525.8	0.017	49.0787	0.017	49.0771	0.017	49.0753	0.017	49.0734	0.017	49.0713	0.017	49.0693	0.017	49.0673

## Sheet: Fig.1
-0.1	3.4636e-14	-0.1	2.85553e-14	-0.1	4.4469e-12	-0.1	3.64178e-12	-0.1	1.17341e-12	-0.1	9.6083e-13	-0.1	2.18654e-13	-0.1	1.79197e-13	-0.1	1.60191e-08	-0.1	1.27916e-08	-0.1	8.75911e-11	-0.1	7.14073e-11
-1.38778e-17	1.04006e-12	-1.38778e-17	8.50372e-13	-1.38778e-17	1.2415e-10	-1.38778e-17	1.01063e-10	-1.38778e-17	3.30654e-11	-1.38778e-17	2.69834e-11	-1.38778e-17	6.29212e-12	-1.38778e-17	5.14484e-12	-1.38778e-17	3.14884e-07	-1.38778e-17	2.45699e-07	-1.38778e-17	2.37415e-09	-1.38778e-17	1.91094e-09
0.1	2.84554e-11	0.1	2.32715e-11	0.1	3.23295e-09	0.1	2.59987e-09	0.1	8.77578e-10	0.1	7.11327e-10	0.1	1.7014e-10	0.1	1.38614e-10	0.1	3.29283e-06	0.1	2.5211e-06	0.1	5.37074e-08	0.1	4.26675e-08
0.2	7.58734e-10	0.2	6.15293e-10	0.2	7.16923e-08	0.2	5.68074e-08	0.2	2.11702e-08	0.2	1.68972e-08	0.2	4.40871e-09	0.2	3.53284e-09	0.2	1.40211e-05	0.2	1.06617e-05	0.2	8.81132e-07	0.2	6.80351e-07
0.3	1.86569e-08	0.3	1.48978e-08	0.3	1.11822e-06	0.3	8.61284e-07	0.3	4.01298e-07	0.3	3.12541e-07	0.3	9.65891e-08	0.3	7.62406e-08	0.3	3.50362e-05	0.3	2.60421e-05	0.3	6.41456e-06	0.3	4.8981e-06
0.4	3.61942e-07	0.4	2.81896e-07	0.4	7.43907e-06	0.4	5.68738e-06	0.4	3.94091e-06	0.4	3.01175e-06	0.4	1.41486e-06	0.4	1.08706e-06	0.4	6.41143e-05	0.4	4.61324e-05	0.4	2.11458e-05	0.4	1.59991e-05
0.5	3.68107e-06	0.5	2.81396e-06	0.5	2.32485e-05	0.5	1.75725e-05	0.5	1.5712e-05	0.5	1.19423e-05	0.5	8.5842e-06	0.5	6.5613e-06	0.5	9.9795e-05	0.5	6.8968e-05	0.5	4.58571e-05	0.5	3.36832e-05
0.6	1.50696e-05	0.6	1.1453e-05	0.6	4.8805e-05	0.6	3.57085e-05	0.6	3.77515e-05	0.6	2.79744e-05	0.6	2.54193e-05	0.6	1.91765e-05	0.6	0.000140442	0.6	9.37753e-05	0.6	7.73762e-05	0.6	5.5002e-05
0.7	3.67213e-05	0.7	2.72573e-05	0.7	8.10029e-05	0.7	5.73556e-05	0.7	6.72196e-05	0.7	4.83311e-05	0.7	5.16365e-05	0.7	3.77446e-05	0.7	0.000184154	0.7	0.000119864	0.7	0.000115423	0.7	7.87819e-05
